# Supplementary material for: 2-Chloro-5-fluoro-6-methyl-N-o-tolyl­pyrimidin-4-amine
Source: Acta Crystallogr Sect E Struct Rep Online. 2013 Apr 5;69(Pt 5):o626. doi: 10.1107/S160053681300812X (PMC3647827; doi:10.1107/S160053681300812X)
Supplement: Supplementary file 1 [file e-69-0o626-sup1.cif]

##############################################################################
#                                                                            #
# This CIF contains the data in a paper accepted for publication in          #
# Acta Crystallographica Section E. It conforms to the requirements of       #
# Notes for Authors for Acta Crystallographica Section E, and has been       #
# peer reviewed under the auspices of the IUCr Commission on Journals.       #
#                                                                            #
# Full details of the Crystallographic Information File format               #
# are given in the paper "The Crystallographic Information File (CIF):       #
# a New Standard Archive File for Crystallography" by S. R. Hall, F. H.      #
# Allen and I. D. Brown [Acta Cryst. (1991), A47, 655-685].                  #
#                                                                            #
# The current version of the core CIF dictionary is obtainable from          #
# ftp://ftp.iucr.org/pub/cif_core.dic.                                       #
#                                                                            #
# Software is freely available for graphical display of the structure(s)     #
# in this CIF. For information consult the CIF software page                 #
# http://www.iucr.org/resources/cif/software.                                #
#                                                                            #
# This file may be used for bona fide research purposes within the           #
# scientific community so long as proper attribution is given to the journal # 
# article from which it was obtained.                                        #
#                                                                            #
##############################################################################
data_global
_audit_creation_method     SHELXL-97
_journal_date_recd_electronic     2013-03-12
_journal_date_accepted     2013-03-25
_journal_name_full     'Acta Crystallographica, Section E'
_journal_year     2013
_journal_volume     69
_journal_issue      5
_journal_page_first     o626
_journal_page_last     o626
_journal_paper_category     QO
_journal_paper_doi     10.1107/S160053681300812X
_journal_coeditor_code     IS5256
_publ_contact_author_name     'Dr. Wei Zhou'
_publ_contact_author_address
;
College of Pharmaceutical Science
Zhejiang University of Technology
Hangzhou 310032
People's Republic of China
;
_publ_contact_author_email     zhouwei@zjut.edu.cn
_publ_section_title
;
2-Chloro-5-fluoro-6-methyl-<i>N</i>-<i>o</i>-tolylpyrimidin-4-amine
;
loop_
    _publ_author_name
    _publ_author_footnote
    _publ_author_address
    'Yufei Jiang' .
;
College of Pharmaceutical Science
Zhejiang University of Technology
Hangzhou 310032
People's Republic of China
;
    'Kong Wu' .
;
College of Pharmaceutical Science
Zhejiang University of Technology
Hangzhou 310032
People's Republic of China
;
    'Dongmei Cui' .
;
College of Pharmaceutical Science
Zhejiang University of Technology
Hangzhou 310032
People's Republic of China
;
    'Wei Zhou' .
;
College of Pharmaceutical Science
Zhejiang University of Technology
Hangzhou 310032
People's Republic of China
;
_publ_section_synopsis     .
data_I
_audit_creation_method     SHELXL-97
_chemical_name_systematic
;
2-Chloro-5-fluoro-6-methyl-<i>N</i>-<i>o</i>-tolylpyrimidin-4-amine
;
_chemical_name_common     ?
_chemical_formula_moiety     'C12 H11 Cl F N3'
_chemical_formula_sum     'C12 H11 Cl F N3'
_chemical_formula_iupac     'C12 H11 Cl F N3'
_chemical_formula_weight     251.69
_chemical_melting_point     ?
_symmetry_cell_setting     monoclinic
_symmetry_space_group_name_H-M     'P 21/c'
_symmetry_space_group_name_Hall     '-P 2ybc'
loop_
    _symmetry_equiv_pos_as_xyz
    'x, y, z'
    '-x, y+1/2, -z+1/2'
    '-x, -y, -z'
    'x, -y-1/2, z-1/2'
_cell_length_a     12.0593(7)
_cell_length_b     8.3684(4)
_cell_length_c     12.8611(6)
_cell_angle_alpha     90.00
_cell_angle_beta     113.021(6)
_cell_angle_gamma     90.00
_cell_volume     1194.54(11)
_cell_formula_units_Z     4
_cell_measurement_reflns_used     1870
_cell_measurement_theta_min     2.9750
_cell_measurement_theta_max     29.1364
_cell_measurement_temperature     293(2)
_exptl_crystal_description     'prismatic'
_exptl_crystal_colour     'colourless'
_exptl_crystal_size_max     0.5
_exptl_crystal_size_mid     0.3
_exptl_crystal_size_min     0.2
_exptl_crystal_density_diffrn     1.399
_exptl_crystal_density_meas     ?
_exptl_crystal_density_method     'not measured'
_exptl_crystal_F_000     520
_exptl_absorpt_coefficient_mu     0.312
_exptl_absorpt_correction_type     none
_exptl_absorpt_process_details     ?
_exptl_absorpt_correction_T_min     ?
_exptl_absorpt_correction_T_max     ?
_exptl_special_details     ?
_diffrn_ambient_temperature     293(2)
_diffrn_radiation_type     MoK\a
_diffrn_radiation_wavelength     0.71073
_diffrn_radiation_source     'fine-focus sealed tube'
_diffrn_radiation_monochromator     graphite
_diffrn_measurement_device_type     'Enraf--Nonius CAD-4'
_diffrn_measurement_method     'phi and omega scans'
_diffrn_detector_area_resol_mean     ?
_diffrn_reflns_number     4692
_diffrn_reflns_av_R_equivalents     0.0139
_diffrn_reflns_av_sigmaI/netI     0.0192
_diffrn_reflns_theta_min     2.98
_diffrn_reflns_theta_max     25.09
_diffrn_reflns_theta_full     25.09
_diffrn_measured_fraction_theta_max     0.999
_diffrn_measured_fraction_theta_full     0.999
_diffrn_reflns_limit_h_min     -7
_diffrn_reflns_limit_h_max     14
_diffrn_reflns_limit_k_min     -9
_diffrn_reflns_limit_k_max     9
_diffrn_reflns_limit_l_min     -15
_diffrn_reflns_limit_l_max     15
_diffrn_standards_number     3
_diffrn_standards_interval_count     ?
_diffrn_standards_interval_time     60
_diffrn_standards_decay_%     0
_refine_special_details
;
Refinement of <i>F</i>^2^ against ALL reflections. The weighted <i>R</i>-factor
<i>wR</i> and goodness of fit <i>S</i> are based on <i>F</i>^2^, conventional
<i>R</i>-factors <i>R</i> are based on <i>F</i>, with <i>F</i> set to zero for
negative <i>F</i>^2^. The threshold expression of <i>F</i>^2^ >
\s(<i>F</i>^2^) is used only for calculating <i>R</i>-factors(gt) <i>etc</i>.
and is not relevant to the choice of reflections for refinement.
<i>R</i>-factors based on <i>F</i>^2^ are statistically about twice as large
as those based on <i>F</i>, and <i>R</i>- factors based on ALL data will be
even larger.
;
_reflns_number_total     2125
_reflns_number_gt     1750
_reflns_threshold_expression     I>2sigma(I)
_refine_ls_structure_factor_coef     Fsqd
_refine_ls_matrix_type     full
_refine_ls_R_factor_all     0.0439
_refine_ls_R_factor_gt     0.0342
_refine_ls_wR_factor_gt     0.0899
_refine_ls_wR_factor_ref     0.0958
_refine_ls_goodness_of_fit_ref     1.040
_refine_ls_restrained_S_all     1.040
_refine_ls_number_reflns     2125
_refine_ls_number_parameters     156
_refine_ls_number_restraints     0
_refine_ls_hydrogen_treatment     constr
_refine_ls_weighting_scheme     calc
_refine_ls_weighting_details
         'calc w=1/[\s^2^(Fo^2^)+(0.0466P)^2^+0.2577P] where P=(Fo^2^+2Fc^2^)/3'
_atom_sites_solution_hydrogens     geom
_atom_sites_solution_primary     direct
_atom_sites_solution_secondary     difmap
_refine_ls_shift/su_max     0.002
_refine_ls_shift/su_mean     0.000
_refine_diff_density_max     0.170
_refine_diff_density_min     -0.214
_refine_ls_extinction_method     none
_refine_ls_extinction_coef     ?
loop_
    _atom_type_symbol
    _atom_type_description
    _atom_type_scat_dispersion_real
    _atom_type_scat_dispersion_imag
    _atom_type_scat_source
    'C' 'C' 0.0033 0.0016
                         'International Tables Vol C Tables 4.2.6.8 and 6.1.1.4'
    'H' 'H' 0.0000 0.0000
                         'International Tables Vol C Tables 4.2.6.8 and 6.1.1.4'
    'N' 'N' 0.0061 0.0033
                         'International Tables Vol C Tables 4.2.6.8 and 6.1.1.4'
    'F' 'F' 0.0171 0.0103
                         'International Tables Vol C Tables 4.2.6.8 and 6.1.1.4'
    'Cl' 'Cl' 0.1484 0.1585
                         'International Tables Vol C Tables 4.2.6.8 and 6.1.1.4'
_computing_data_collection     'CAD-4 Software (Enraf--Nonius, 1994)'
_computing_cell_refinement     'CAD-4 Software (Enraf--Nonius, 1994)'
_computing_data_reduction     'XCAD4 (Harms & Wocadlo, 1995)'
_computing_structure_solution     'SHELXS97 (Sheldrick, 2008)'
_computing_structure_refinement     'SHELXL97 (Sheldrick, 2008)'
_computing_molecular_graphics     'ORTEP-3 for Windows (Farrugia, 2012)'
_computing_publication_material     'SHELXL97 (Sheldrick, 2008)'
loop_
    _atom_site_type_symbol
    _atom_site_label
    _atom_site_fract_x
    _atom_site_fract_y
    _atom_site_fract_z
    _atom_site_U_iso_or_equiv
    _atom_site_adp_type
    _atom_site_calc_flag
    _atom_site_refinement_flags
    _atom_site_occupancy
    _atom_site_symmetry_multiplicity
    _atom_site_disorder_assembly
    _atom_site_disorder_group
    Cl Cl1 0.75856(5) -0.06428(7) 1.24493(4) 0.0666(2) Uani d . 1 1 . .
    N N2 0.57335(12) 0.12020(18) 1.15433(11) 0.0470(4) Uani d . 1 1 . .
    N N3 0.70666(11) 0.09036(16) 1.05829(11) 0.0407(3) Uani d . 1 1 . .
    F F1 0.46632(9) 0.35255(15) 0.89928(9) 0.0694(3) Uani d . 1 1 . .
    C C1 0.66841(15) 0.0648(2) 1.14005(14) 0.0426(4) Uani d . 1 1 . .
    C C4 0.63837(14) 0.1897(2) 0.97700(13) 0.0401(4) Uani d . 1 1 . .
    C C3 0.53397(14) 0.2537(2) 0.98347(14) 0.0448(4) Uani d . 1 1 . .
    N N1 0.66996(12) 0.22514(18) 0.89014(11) 0.0484(4) Uani d . 1 1 . .
    H H1 0.6236 0.2882 0.8387 0.058 Uiso calc R 1 1 . .
    C C2 0.50232(14) 0.2189(2) 1.07122(15) 0.0460(4) Uani d . 1 1 . .
    C C6 0.77521(15) 0.1655(2) 0.87727(13) 0.0445(4) Uani d . 1 1 . .
    C C11 0.7589(2) 0.0547(2) 0.79274(17) 0.0627(5) Uani d . 1 1 . .
    H H11 0.6821 0.0171 0.7491 0.075 Uiso calc R 1 1 . .
    C C5 0.39149(18) 0.2840(3) 1.08108(19) 0.0684(6) Uani d . 1 1 . .
    H H5A 0.3501 0.3528 1.0180 0.103 Uiso calc R 1 1 . .
    H H5B 0.4136 0.3437 1.1500 0.103 Uiso calc R 1 1 . .
    H H5C 0.3395 0.1974 1.0816 0.103 Uiso calc R 1 1 . .
    C C10 0.8577(3) 0.0005(3) 0.7736(2) 0.0862(8) Uani d . 1 1 . .
    H H10 0.8482 -0.0745 0.7174 0.103 Uiso calc R 1 1 . .
    C C8 0.98515(19) 0.1680(4) 0.9222(2) 0.0824(8) Uani d . 1 1 . .
    H H8 1.0622 0.2052 0.9653 0.099 Uiso calc R 1 1 . .
    C C9 0.9696(3) 0.0584(4) 0.8384(3) 0.0925(9) Uani d . 1 1 . .
    H H9 1.0361 0.0229 0.8254 0.111 Uiso calc R 1 1 . .
    C C7 0.88790(16) 0.2248(2) 0.94391(16) 0.0560(5) Uani d . 1 1 . .
    C C12 0.9052(2) 0.3424(3) 1.03578(19) 0.0804(7) Uani d . 1 1 . .
    H H12A 0.8506 0.4302 1.0065 0.121 Uiso calc R 1 1 . .
    H H12B 0.9866 0.3812 1.0645 0.121 Uiso calc R 1 1 . .
    H H12C 0.8896 0.2916 1.0956 0.121 Uiso calc R 1 1 . .
loop_
    _atom_site_aniso_label
    _atom_site_aniso_U_11
    _atom_site_aniso_U_22
    _atom_site_aniso_U_33
    _atom_site_aniso_U_12
    _atom_site_aniso_U_13
    _atom_site_aniso_U_23
    Cl1 0.0636(3) 0.0849(4) 0.0599(3) 0.0128(3) 0.0333(3) 0.0278(3)
    N2 0.0441(8) 0.0583(9) 0.0462(8) -0.0052(7) 0.0260(7) -0.0057(7)
    N3 0.0368(7) 0.0512(8) 0.0382(7) -0.0006(6) 0.0192(6) 0.0011(6)
    F1 0.0534(6) 0.0882(8) 0.0641(7) 0.0227(6) 0.0204(5) 0.0185(6)
    C1 0.0413(9) 0.0500(10) 0.0411(9) -0.0061(8) 0.0213(7) -0.0017(7)
    C4 0.0362(8) 0.0502(10) 0.0348(8) -0.0044(7) 0.0150(7) -0.0043(7)
    C3 0.0371(9) 0.0516(10) 0.0426(9) 0.0027(8) 0.0122(7) -0.0005(8)
    N1 0.0428(8) 0.0680(10) 0.0374(7) 0.0082(7) 0.0188(6) 0.0104(7)
    C2 0.0382(9) 0.0524(10) 0.0514(10) -0.0051(8) 0.0221(8) -0.0125(8)
    C6 0.0463(9) 0.0549(10) 0.0391(8) 0.0032(8) 0.0240(7) 0.0082(8)
    C11 0.0787(14) 0.0675(13) 0.0503(11) -0.0011(11) 0.0344(10) 0.0004(9)
    C5 0.0537(11) 0.0799(14) 0.0853(15) 0.0077(10) 0.0419(11) -0.0074(12)
    C10 0.133(2) 0.0771(16) 0.0817(16) 0.0254(17) 0.0782(18) 0.0111(13)
    C8 0.0516(12) 0.118(2) 0.0884(16) 0.0097(13) 0.0386(12) 0.0359(16)
    C9 0.095(2) 0.110(2) 0.109(2) 0.0400(17) 0.0793(18) 0.0411(18)
    C7 0.0487(10) 0.0710(13) 0.0524(10) -0.0027(9) 0.0240(9) 0.0115(9)
    C12 0.0692(14) 0.0959(17) 0.0673(14) -0.0293(13) 0.0171(11) -0.0094(13)
_geom_special_details
;
All e.s.d.'s (except the e.s.d. in the dihedral angle between two l.s. planes)
are estimated using the full covariance matrix. The cell e.s.d.'s are taken
into account individually in the estimation of e.s.d.'s in distances, angles
and torsion angles; correlations between e.s.d.'s in cell parameters are only
used when they are defined by crystal symmetry. An approximate (isotropic)
treatment of cell e.s.d.'s is used for estimating e.s.d.'s involving l.s.
planes.
;
loop_
    _geom_bond_atom_site_label_1
    _geom_bond_atom_site_label_2
    _geom_bond_site_symmetry_2
    _geom_bond_distance
    _geom_bond_publ_flag
    Cl1 C1 . 1.7384(17) ?
    N2 C1 . 1.314(2) ?
    N2 C2 . 1.357(2) ?
    N3 C1 . 1.321(2) ?
    N3 C4 . 1.337(2) ?
    F1 C3 . 1.3533(19) ?
    C4 N1 . 1.347(2) ?
    C4 C3 . 1.400(2) ?
    C3 C2 . 1.357(2) ?
    N1 C6 . 1.433(2) ?
    N1 H1 . 0.8600 ?
    C2 C5 . 1.494(2) ?
    C6 C11 . 1.383(3) ?
    C6 C7 . 1.385(2) ?
    C11 C10 . 1.384(3) ?
    C11 H11 . 0.9300 ?
    C5 H5A . 0.9600 ?
    C5 H5B . 0.9600 ?
    C5 H5C . 0.9600 ?
    C10 C9 . 1.367(4) ?
    C10 H10 . 0.9300 ?
    C8 C9 . 1.371(4) ?
    C8 C7 . 1.391(3) ?
    C8 H8 . 0.9300 ?
    C9 H9 . 0.9300 ?
    C7 C12 . 1.488(3) ?
    C12 H12A . 0.9600 ?
    C12 H12B . 0.9600 ?
    C12 H12C . 0.9600 ?
loop_
    _geom_angle_atom_site_label_1
    _geom_angle_atom_site_label_2
    _geom_angle_atom_site_label_3
    _geom_angle_site_symmetry_1
    _geom_angle_site_symmetry_3
    _geom_angle
    _geom_angle_publ_flag
    C1 N2 C2 . . 114.88(14) ?
    C1 N3 C4 . . 115.01(14) ?
    N2 C1 N3 . . 130.53(16) ?
    N2 C1 Cl1 . . 115.19(12) ?
    N3 C1 Cl1 . . 114.28(12) ?
    N3 C4 N1 . . 119.86(14) ?
    N3 C4 C3 . . 118.98(14) ?
    N1 C4 C3 . . 121.15(15) ?
    F1 C3 C2 . . 121.27(15) ?
    F1 C3 C4 . . 117.46(14) ?
    C2 C3 C4 . . 121.27(16) ?
    C4 N1 C6 . . 124.73(14) ?
    C4 N1 H1 . . 117.6 ?
    C6 N1 H1 . . 117.6 ?
    N2 C2 C3 . . 119.31(15) ?
    N2 C2 C5 . . 117.72(16) ?
    C3 C2 C5 . . 122.97(17) ?
    C11 C6 C7 . . 122.05(17) ?
    C11 C6 N1 . . 117.67(16) ?
    C7 C6 N1 . . 120.19(16) ?
    C6 C11 C10 . . 119.4(2) ?
    C6 C11 H11 . . 120.3 ?
    C10 C11 H11 . . 120.3 ?
    C2 C5 H5A . . 109.5 ?
    C2 C5 H5B . . 109.5 ?
    H5A C5 H5B . . 109.5 ?
    C2 C5 H5C . . 109.5 ?
    H5A C5 H5C . . 109.5 ?
    H5B C5 H5C . . 109.5 ?
    C9 C10 C11 . . 119.3(2) ?
    C9 C10 H10 . . 120.4 ?
    C11 C10 H10 . . 120.4 ?
    C9 C8 C7 . . 121.3(2) ?
    C9 C8 H8 . . 119.3 ?
    C7 C8 H8 . . 119.3 ?
    C10 C9 C8 . . 121.0(2) ?
    C10 C9 H9 . . 119.5 ?
    C8 C9 H9 . . 119.5 ?
    C6 C7 C8 . . 117.0(2) ?
    C6 C7 C12 . . 121.83(17) ?
    C8 C7 C12 . . 121.2(2) ?
    C7 C12 H12A . . 109.5 ?
    C7 C12 H12B . . 109.5 ?
    H12A C12 H12B . . 109.5 ?
    C7 C12 H12C . . 109.5 ?
    H12A C12 H12C . . 109.5 ?
    H12B C12 H12C . . 109.5 ?
loop_
    _geom_torsion_atom_site_label_1
    _geom_torsion_atom_site_label_2
    _geom_torsion_atom_site_label_3
    _geom_torsion_atom_site_label_4
    _geom_torsion_site_symmetry_1
    _geom_torsion_site_symmetry_2
    _geom_torsion_site_symmetry_3
    _geom_torsion_site_symmetry_4
    _geom_torsion
    _geom_torsion_publ_flag
    C2 N2 C1 N3 . . . . 0.5(3) ?
    C2 N2 C1 Cl1 . . . . -178.98(11) ?
    C4 N3 C1 N2 . . . . 0.6(3) ?
    C4 N3 C1 Cl1 . . . . -179.90(11) ?
    C1 N3 C4 N1 . . . . 179.34(15) ?
    C1 N3 C4 C3 . . . . -1.3(2) ?
    N3 C4 C3 F1 . . . . -179.39(14) ?
    N1 C4 C3 F1 . . . . -0.1(2) ?
    N3 C4 C3 C2 . . . . 1.1(2) ?
    N1 C4 C3 C2 . . . . -179.61(16) ?
    N3 C4 N1 C6 . . . . -0.9(3) ?
    C3 C4 N1 C6 . . . . 179.75(16) ?
    C1 N2 C2 C3 . . . . -0.8(2) ?
    C1 N2 C2 C5 . . . . 178.99(16) ?
    F1 C3 C2 N2 . . . . -179.44(14) ?
    C4 C3 C2 N2 . . . . 0.1(3) ?
    F1 C3 C2 C5 . . . . 0.8(3) ?
    C4 C3 C2 C5 . . . . -179.72(17) ?
    C4 N1 C6 C11 . . . . 109.29(19) ?
    C4 N1 C6 C7 . . . . -74.2(2) ?
    C7 C6 C11 C10 . . . . 0.2(3) ?
    N1 C6 C11 C10 . . . . 176.61(17) ?
    C6 C11 C10 C9 . . . . -0.5(3) ?
    C11 C10 C9 C8 . . . . 0.6(4) ?
    C7 C8 C9 C10 . . . . -0.4(4) ?
    C11 C6 C7 C8 . . . . 0.0(3) ?
    N1 C6 C7 C8 . . . . -176.33(16) ?
    C11 C6 C7 C12 . . . . -179.19(18) ?
    N1 C6 C7 C12 . . . . 4.5(3) ?
    C9 C8 C7 C6 . . . . 0.1(3) ?
    C9 C8 C7 C12 . . . . 179.3(2) ?
loop_
    _geom_hbond_atom_site_label_D
    _geom_hbond_atom_site_label_H
    _geom_hbond_atom_site_label_A
    _geom_hbond_site_symmetry_A
    _geom_hbond_distance_DH
    _geom_hbond_distance_HA
    _geom_hbond_distance_DA
    _geom_hbond_angle_DHA
    N1 H1 N2 4_565 0.86 2.34 3.0768(19) 145
_iucr_refine_instructions_details
;
TITL jiangyufei01 in P2(1)/c
CELL 0.71073  12.0593   8.3684  12.8611  90.000 113.021  90.000
ZERR    4.00   0.0007   0.0004   0.0006   0.000   0.006   0.000
LATT 1
SYMM -X, 0.5+Y, 0.5-Z
SFAC C  H  N  F  Cl
UNIT 48 44 12 4 4
OMIT  -3.00  50.20
L.S. 10
ACTA
BOND
BOND $H
CONF
MPLA  9 C1 C2 C3 C4 N2 N3 N1 H1 C6
MPLA  6 C1 C2 C3 C4 N2 N3 N1
MPLA  6 C6 C7 C8 C9 C10 C11
MPLA  6 C6 C7 C8 C9 C10 C11 N1
HTAB
HTAB N1 F1
HTAB N1 N2_$1
EQIV  $1  x, -y+1/2, z-1/2
FMAP 2
PLAN 20
WGHT    0.046600    0.257700
FVAR       0.23498
MOLE 1
CL1   5    0.758556   -0.064277    1.244935    11.00000    0.06357    0.08492 =
         0.05993    0.02776    0.03333    0.01283
N2    3    0.573352    0.120200    1.154334    11.00000    0.04410    0.05828 =
         0.04624   -0.00571    0.02603   -0.00518
N3    3    0.706664    0.090361    1.058286    11.00000    0.03683    0.05124 =
         0.03817    0.00106    0.01917   -0.00065
F1    4    0.466317    0.352547    0.899278    11.00000    0.05340    0.08818 =
         0.06410    0.01853    0.02036    0.02270
C1    1    0.668407    0.064842    1.140050    11.00000    0.04129    0.05005 =
         0.04112   -0.00173    0.02126   -0.00607
C4    1    0.638365    0.189657    0.977001    11.00000    0.03619    0.05023 =
         0.03482   -0.00435    0.01499   -0.00435
C3    1    0.533971    0.253698    0.983466    11.00000    0.03706    0.05163 =
         0.04261   -0.00049    0.01222    0.00267
N1    3    0.669959    0.225140    0.890141    11.00000    0.04284    0.06795 =
         0.03739    0.01043    0.01878    0.00824
AFIX  43
H1    2    0.623590    0.288188    0.838683    11.00000   -1.20000
AFIX   0
C2    1    0.502317    0.218865    1.071223    11.00000    0.03825    0.05244 =
         0.05139   -0.01255    0.02207   -0.00509
C6    1    0.775213    0.165455    0.877273    11.00000    0.04626    0.05490 =
         0.03911    0.00820    0.02396    0.00322
C11   1    0.758890    0.054748    0.792743    11.00000    0.07873    0.06746 =
         0.05033    0.00044    0.03443   -0.00113
AFIX  43
H11   2    0.682146    0.017051    0.749077    11.00000   -1.20000
AFIX   0
C5    1    0.391491    0.284014    1.081084    11.00000    0.05373    0.07994 =
         0.08527   -0.00741    0.04189    0.00769
AFIX 137
H5A   2    0.350121    0.352753    1.017992    11.00000   -1.50000
H5B   2    0.413631    0.343747    1.149998    11.00000   -1.50000
H5C   2    0.339507    0.197405    1.081601    11.00000   -1.50000
AFIX   0
C10   1    0.857735    0.000483    0.773644    11.00000    0.13321    0.07708 =
         0.08172    0.01113    0.07819    0.02538
AFIX  43
H10   2    0.848155   -0.074534    0.717425    11.00000   -1.20000
AFIX   0
C8    1    0.985146    0.168026    0.922161    11.00000    0.05159    0.11762 =
         0.08843    0.03592    0.03856    0.00973
AFIX  43
H8    2    1.062215    0.205151    0.965316    11.00000   -1.20000
AFIX   0
C9    1    0.969604    0.058411    0.838362    11.00000    0.09540    0.10955 =
         0.10882    0.04105    0.07934    0.04003
AFIX  43
H9    2    1.036138    0.022941    0.825351    11.00000   -1.20000
AFIX   0
C7    1    0.887899    0.224814    0.943913    11.00000    0.04867    0.07104 =
         0.05236    0.01152    0.02402   -0.00270
C12   1    0.905184    0.342379    1.035779    11.00000    0.06918    0.09594 =
         0.06733   -0.00943    0.01709   -0.02927
AFIX 137
H12A  2    0.850560    0.430189    1.006529    11.00000   -1.50000
H12B  2    0.986568    0.381186    1.064450    11.00000   -1.50000
H12C  2    0.889574    0.291600    1.095618    11.00000   -1.50000
HKLF 4
REM  jiangyufei01 in P2(1)/c
REM R1 =  0.0342 for   1750 Fo > 4sig(Fo)  and  0.0439 for all   2125 data
REM    156 parameters refined using      0 restraints
END
WGHT      0.0459      0.2641
REM Highest difference peak  0.170,  deepest hole -0.214,  1-sigma level  0.033
Q1    1   0.3855  0.2324  1.1558  11.00000  0.05    0.17
Q2    1   0.3939  0.4005  1.0831  11.00000  0.05    0.17
Q3    1   0.3187  0.2522  1.0123  11.00000  0.05    0.16
Q4    1   0.7749 -0.1328  1.2012  11.00000  0.05    0.16
Q5    1   0.8212  0.2324  0.9010  11.00000  0.05    0.14
Q6    1   0.5405  0.2752  1.0420  11.00000  0.05    0.12
Q7    1   0.8236  0.3803  1.0515  11.00000  0.05    0.12
Q8    1   0.6821 -0.0577  1.1924  11.00000  0.05    0.12
Q9    1   0.7879  0.1208  1.0703  11.00000  0.05    0.11
Q10   1   0.5765  0.1531  1.2231  11.00000  0.05    0.11
Q11   1   0.6449  0.1934  0.9335  11.00000  0.05    0.11
Q12   1   0.5001  0.1758  1.0080  11.00000  0.05    0.11
Q13   1   0.6069  0.0519  1.1336  11.00000  0.05    0.11
Q14   1   0.7228  0.1702  0.8880  11.00000  0.05    0.11
Q15   1   0.7455 -0.0030  1.0357  11.00000  0.05    0.11
Q16   1   0.8412  0.1762  0.9374  11.00000  0.05    0.10
Q17   1   0.5587  0.1786  0.9730  11.00000  0.05    0.10
Q18   1   1.1017  0.0753  0.8861  11.00000  0.05    0.10
Q19   1   0.9566  0.4658  1.0574  11.00000  0.05    0.09
Q20   1   0.4594  0.2670  1.0965  11.00000  0.05    0.09
;
