# Supplementary material for: 2-Chloro-5-fluoro-6-methyl-N-o-tolyl­pyrimidin-4-amine
Source: Acta Crystallogr Sect E Struct Rep Online. 2013 Apr 5;69(Pt 5):o626. doi: 10.1107/S160053681300812X (PMC3647827; doi:10.1107/S160053681300812X)
Supplement: Supplementary file 2 [file e-69-0o626-Isup2.hkl]

#
# h,k,l, Fc-squared, Fo-squared, sigma(Fo-squared) and status flag
#
data_I
_shelx_title ' jiangyufei01 in P2(1)/c'
_shelx_refln_list_code          4
_shelx_F_calc_maximum      137.75
_exptl_crystal_F_000       520.00
_reflns_d_resolution_high  0.8380
 
loop_
 _symmetry_equiv_pos_as_xyz
 'x, y, z'
 '-x, y+1/2, -z+1/2'
 '-x, -y, -z'
 'x, -y-1/2, z-1/2'
 
_cell_length_a    12.0593
_cell_length_b     8.3684
_cell_length_c    12.8611
_cell_angle_alpha  90.000
_cell_angle_beta  113.021
_cell_angle_gamma  90.000
 
_shelx_F_squared_multiplier     1.000
 
loop_
 _refln_index_h
 _refln_index_k
 _refln_index_l
 _refln_F_squared_calc
 _refln_F_squared_meas
 _refln_F_squared_sigma
 _refln_observed_status
   2   0   0      112.81      108.67      2.54 o
   3   0   0      149.13      169.52      3.80 o
   4   0   0     2526.57     2559.59     17.03 o
   5   0   0      317.43      307.33      4.98 o
   6   0   0       64.45       63.03      3.26 o
   7   0   0      178.61      210.09      6.52 o
   8   0   0      642.95      599.30     11.95 o
   9   0   0      610.84      593.32     12.86 o
  10   0   0       47.78       41.66      3.80 o
  11   0   0       43.38       42.02      3.80 o
  12   0   0       25.02       28.48      2.56 o
  13   0   0       18.18       21.44      2.42 o
   2   1   0       14.76       14.80      0.50 o
   3   1   0      832.97      828.91      6.51 o
   4   1   0     1637.98     1548.34      7.36 o
   5   1   0      292.42      281.05      3.08 o
   6   1   0       51.65       49.97      1.44 o
   7   1   0      129.37      141.31      3.02 o
   8   1   0      139.97      148.04      3.33 o
   9   1   0       17.61       17.37      1.46 o
  10   1   0      127.18      116.10      3.41 o
  11   1   0        8.94        8.29      1.31 o
  12   1   0       46.99       52.44      2.65 o
  13   1   0        0.44        0.52      1.08 o
   0   2   0     1039.33     1038.16      7.14 o
   1   2   0     3963.40     3866.81     22.66 o
   2   2   0     7020.15     7098.52     34.26 o
   3   2   0       12.93       12.34      0.51 o
   4   2   0     1231.48     1212.21      6.28 o
   5   2   0      233.48      250.27      3.34 o
   6   2   0      502.40      494.96      5.30 o
   7   2   0      151.28      153.21      3.05 o
   8   2   0        1.55        0.88      0.93 o
   9   2   0        0.61       -0.42      0.91 o
  10   2   0       98.83       90.93      2.96 o
  11   2   0       53.61       57.95      2.54 o
  12   2   0       17.37       15.76      1.62 o
   1   3   0      184.58      157.36      2.41 o
   2   3   0      364.74      383.81      7.33 o
   3   3   0      264.46      263.69      4.25 o
   4   3   0      220.25      211.33      2.35 o
   5   3   0      141.65      135.97      2.99 o
   6   3   0       11.97       17.68      0.99 o
   7   3   0       51.62       63.80      1.80 o
   8   3   0      623.30      625.37      6.84 o
   9   3   0      409.06      407.00      8.74 o
  10   3   0       10.04       10.51      1.63 o
  11   3   0        8.99       11.39      2.44 o
  12   3   0       14.93       18.93      3.35 o
   0   4   0        2.82        5.80      0.57 o
   1   4   0       30.25       25.80      0.86 o
   2   4   0        5.79        3.28      0.53 o
   3   4   0       20.39       17.25      2.35 o
   4   4   0      289.88      299.27      5.89 o
   5   4   0       59.57       67.74      3.03 o
   6   4   0      167.09      165.09      2.14 o
   7   4   0      132.93      123.96      4.73 o
   8   4   0       31.51       29.78      1.30 o
   9   4   0        3.88        4.58      1.54 o
  10   4   0        0.05       -0.63      1.17 o
  11   4   0       14.83       17.08      2.08 o
  12   4   0        0.04        2.35      2.35 o
   1   5   0       36.84       39.69      1.47 o
   2   5   0      189.51      173.71      2.67 o
   3   5   0      296.62      277.29      7.70 o
   4   5   0       95.15       93.51      3.58 o
   5   5   0       75.06       68.80      4.15 o
   6   5   0      435.03      409.19     13.90 o
   7   5   0      587.74      582.64     12.68 o
   8   5   0       19.07       16.30      2.24 o
   9   5   0        1.10        0.77      0.88 o
  10   5   0       23.30       28.25      2.99 o
  11   5   0       25.42       24.45      3.98 o
   0   6   0      262.01      286.14      4.80 o
   1   6   0      101.14      118.14      2.27 o
   2   6   0      213.98      214.29      3.79 o
   3   6   0       56.54       59.39      1.68 o
   4   6   0      149.08      139.44      4.27 o
   5   6   0       93.17       88.09      3.11 o
   6   6   0        2.11        2.91      1.90 o
   7   6   0        9.41       11.59      2.63 o
   8   6   0        5.62        5.80      1.79 o
   9   6   0        1.55       -0.85      1.30 o
  10   6   0        0.02        0.00      1.66 o
   1   7   0        3.37        3.02      1.54 o
   2   7   0       19.49       18.75      2.11 o
   3   7   0        4.65        2.59      1.30 o
   4   7   0       42.03       35.14      3.62 o
   5   7   0       24.71       20.23      2.24 o
   6   7   0      107.91      111.48     10.87 o
   7   7   0       11.40       11.39      1.83 o
   8   7   0        1.71        0.45      1.28 o
   9   7   0        8.99       12.66      1.98 o
   0   8   0       64.09       61.03      5.07 o
   1   8   0       13.72       14.59      2.04 o
   2   8   0      195.91      201.44      6.40 o
   3   8   0       84.58       85.85      4.28 o
   4   8   0       25.53       28.59      4.53 o
   5   8   0       20.68       22.06      2.43 o
   6   8   0        8.55       14.55      2.17 o
   7   8   0       39.43       36.44      4.26 o
   1   9   0        0.69        0.74      1.52 o
   2   9   0        9.29       10.03      2.04 o
   3   9   0        0.23        0.18      1.81 o
   4   9   0       11.55       10.77      2.17 o
   5   9   0       22.63       19.90      2.52 o
 -13   1   1       23.74       23.11      1.93 o
 -12   1   1       11.74       17.53      1.76 o
 -11   1   1       44.50       43.87      2.30 o
 -10   1   1       33.78       37.67      2.43 o
  -9   1   1       23.82       26.24      1.63 o
  -8   1   1        0.74        0.68      0.95 o
  -7   1   1      720.31      689.43      8.55 o
  -6   1   1        3.61       13.59      1.21 o
  -5   1   1      289.40      286.06      4.51 o
  -4   1   1      244.77      245.41      2.88 o
  -3   1   1     7138.43     6852.53     30.53 o
  -2   1   1      367.38      361.20      2.47 o
  -1   1   1      563.38      560.18      6.34 o
   0   1   1     3472.53     3401.98     25.90 o
   1   1   1      884.26      908.46      6.79 o
   2   1   1     5011.83     5033.60     16.05 o
   3   1   1       40.16       41.76      0.79 o
   4   1   1       79.29       96.73      1.53 o
   5   1   1      420.58      387.90      4.73 o
   6   1   1       79.76       62.97      1.97 o
   7   1   1      121.32      125.01      2.95 o
   8   1   1       18.01       19.53      1.46 o
   9   1   1        1.63        0.48      0.97 o
  10   1   1       47.85       55.09      2.54 o
  11   1   1      135.08      135.46      4.00 o
  12   1   1        0.91        2.71      1.18 o
 -13   2   1       25.81       31.29      2.73 o
 -12   2   1       15.69       18.46      1.61 o
 -11   2   1       85.41       85.87      2.95 o
 -10   2   1       84.69       82.19      2.72 o
  -9   2   1        0.91        1.14      0.89 o
  -8   2   1      734.64      733.01      7.49 o
  -7   2   1      925.48      940.97      8.11 o
  -6   2   1      314.66      327.86      4.14 o
  -5   2   1       70.29       70.64      1.46 o
  -4   2   1     1723.47     1737.94      8.60 o
  -3   2   1       38.04       38.63      0.84 o
  -2   2   1       39.95       36.72      0.69 o
  -1   2   1        2.03        1.54      0.36 o
   0   2   1     1409.57     1376.61      6.99 o
   1   2   1    12716.42    12555.86     93.82 o
   2   2   1    10738.12    10923.26     47.40 o
   3   2   1      301.57      323.38      3.21 o
   4   2   1      632.66      620.87      4.21 o
   5   2   1      867.98      875.10      7.05 o
   6   2   1      614.11      582.62      6.01 o
   7   2   1        8.05        5.69      0.82 o
   8   2   1      336.49      338.14      6.53 o
   9   2   1      118.94      125.93      3.38 o
  10   2   1        8.78        8.55      1.29 o
  11   2   1        0.80       -0.04      0.89 o
  12   2   1        6.76       11.48      2.26 o
 -12   3   1        0.24       -0.92      1.34 o
 -11   3   1        1.58        0.12      0.88 o
 -10   3   1       17.43       15.96      1.29 o
  -9   3   1      110.08      106.52      3.19 o
  -8   3   1      109.68      109.93      2.67 o
  -7   3   1        0.44        1.24      0.54 o
  -6   3   1      189.00      188.14      2.62 o
  -5   3   1      541.87      521.16      3.73 o
  -4   3   1       61.45       57.71      1.38 o
  -3   3   1        1.13        0.65      0.31 o
  -2   3   1      344.00      329.67      3.26 o
  -1   3   1      234.08      230.64      2.39 o
   0   3   1      107.51      124.48      1.36 o
   1   3   1       58.60       64.92      0.94 o
   2   3   1      168.34      150.70      3.42 o
   3   3   1     1077.86     1059.66      9.01 o
   4   3   1        4.39        5.76      1.45 o
   5   3   1        0.03        0.17      0.33 o
   6   3   1       31.12       32.16      1.19 o
   7   3   1       30.26       35.61      1.44 o
   8   3   1      474.91      465.25      7.42 o
   9   3   1        8.79        9.39      1.10 o
  10   3   1        4.73        3.18      1.45 o
  11   3   1        9.63        9.53      1.85 o
  12   3   1       13.17       15.52      2.17 o
 -12   4   1       10.01       12.86      3.08 o
 -11   4   1        0.09        0.38      1.13 o
 -10   4   1       92.65       88.90      4.53 o
  -9   4   1      105.18      111.57      2.87 o
  -8   4   1       61.72       63.98      1.90 o
  -7   4   1       65.28       60.01      1.47 o
  -6   4   1      156.82      154.13      2.69 o
  -5   4   1        5.23        4.91      0.68 o
  -4   4   1      528.29      539.38      6.78 o
  -3   4   1       38.59       37.52      1.70 o
  -2   4   1      593.34      567.38      5.56 o
  -1   4   1       98.11       95.07      1.59 o
   0   4   1      422.03      384.09      2.94 o
   1   4   1        5.71        7.54      0.65 o
   2   4   1        9.78       12.50      1.63 o
   3   4   1      759.28      787.19     13.13 o
   4   4   1     2522.02     2512.19     28.98 o
   5   4   1       89.47       80.06      5.07 o
   6   4   1      725.20      731.49      8.37 o
   7   4   1        1.51        4.83      1.38 o
   8   4   1      357.64      358.31      6.28 o
   9   4   1       72.75       66.99      3.48 o
  10   4   1       68.84       65.67      3.56 o
  11   4   1        7.91        8.24      1.78 o
 -11   5   1       38.43       35.86      4.53 o
 -10   5   1       13.63       15.18      3.62 o
  -9   5   1       18.92       21.51      2.42 o
  -8   5   1       82.39       76.54      8.51 o
  -7   5   1      250.51      257.90      5.21 o
  -6   5   1       52.51       51.46      1.23 o
  -5   5   1        0.24        0.18      1.15 o
  -4   5   1        0.20        0.54      1.02 o
  -3   5   1      117.46      113.18      3.16 o
  -2   5   1       22.68       20.39      1.04 o
  -1   5   1      878.02      845.47      5.76 o
   0   5   1       23.22       24.21      1.04 o
   1   5   1      489.50      541.88      7.61 o
   2   5   1       90.97       86.39      1.99 o
   3   5   1        5.47        7.79      1.99 o
   4   5   1       12.40       14.67      2.35 o
   5   5   1       47.79       51.11      3.01 o
   6   5   1      250.60      235.02      6.97 o
   7   5   1       97.22       87.22      4.10 o
   8   5   1      116.31      114.84      3.70 o
   9   5   1        2.45        2.14      1.76 o
  10   5   1       24.93       22.93      2.44 o
  11   5   1       16.50       21.01      3.08 o
 -10   6   1       29.24       34.46      3.32 o
  -9   6   1        6.34        6.41      2.17 o
  -8   6   1       39.13       29.69      2.75 o
  -7   6   1       12.27       16.92      2.63 o
  -6   6   1      314.10      339.19     11.95 o
  -5   6   1      284.33      285.83      5.42 o
  -4   6   1        0.94        1.37      0.47 o
  -3   6   1       14.80       12.86      0.89 o
  -2   6   1       34.68       36.55      2.01 o
  -1   6   1      133.01      139.39      3.00 o
   0   6   1      585.07      576.28      4.93 o
   1   6   1       47.67       44.88      1.37 o
   2   6   1       72.44       68.17      2.36 o
   3   6   1        1.69        0.00      1.08 o
   4   6   1      219.53      226.53      5.72 o
   5   6   1       18.25       19.66      2.63 o
   6   6   1       29.98       32.91      2.44 o
   7   6   1       25.39       28.66      2.30 o
   8   6   1        0.06        0.72      2.17 o
   9   6   1       35.39       34.95      4.35 o
  10   6   1        1.42       -0.18      2.17 o
  -9   7   1        8.60        9.42      2.18 o
  -8   7   1       23.00       21.63      2.49 o
  -7   7   1        0.02       -0.39      1.11 o
  -6   7   1       57.17       60.89      2.89 o
  -5   7   1      318.18      328.86      6.22 o
  -4   7   1       12.05       10.60      1.44 o
  -3   7   1       86.66       76.25      5.07 o
  -2   7   1        0.07       -0.50      2.99 o
  -1   7   1      277.51      281.35      6.98 o
   0   7   1      238.40      247.80      7.43 o
   1   7   1       58.07       54.81      3.12 o
   2   7   1        1.58       -0.36      1.28 o
   3   7   1       38.05       39.57      4.44 o
   4   7   1        0.11       -0.72      1.45 o
   5   7   1       48.87       41.75      2.83 o
   6   7   1       40.79       47.08      3.13 o
   7   7   1       40.00       37.56      2.74 o
   8   7   1        0.37       -0.98      1.28 o
   9   7   1       27.41       34.95      4.89 o
  -8   8   1        3.90        3.86      1.64 o
  -7   8   1       16.67       18.54      2.48 o
  -6   8   1       11.46        9.55      1.78 o
  -5   8   1       17.95       27.30      2.81 o
  -4   8   1       83.04       89.76      4.41 o
  -3   8   1        0.98       -0.18      2.17 o
  -2   8   1        9.87        9.43      1.99 o
  -1   8   1       30.77       29.81      2.69 o
   0   8   1        3.50        1.99      1.28 o
   1   8   1        7.98        8.18      1.73 o
   2   8   1        0.99        0.64      1.21 o
   3   8   1       14.40       14.31      2.17 o
   4   8   1        9.72        7.43      2.17 o
   5   8   1       31.57       30.93      4.53 o
   6   8   1        2.12       -0.08      1.23 o
   7   8   1        0.00        0.92      1.17 o
  -6   9   1        0.34        0.29      4.07 o
  -5   9   1       63.73       62.75      4.15 o
  -4   9   1        4.87        4.31      1.70 o
  -3   9   1       30.09       27.17      3.98 o
  -2   9   1       17.66       14.33      2.31 o
  -1   9   1        1.77        3.98      1.79 o
   0   9   1        3.57        2.86      1.47 o
   1   9   1       13.87       13.39      2.24 o
   2   9   1        2.66       -0.53      1.34 o
   3   9   1        0.04       -0.65      1.52 o
   4   9   1        8.94       11.71      2.17 o
   5   9   1        2.56        1.34      1.34 o
 -13   0   2        0.28       -0.54      1.99 o
 -12   0   2      200.70      193.06      8.33 o
 -11   0   2      449.55      450.24     12.32 o
 -10   0   2     1134.13     1096.62     18.84 o
  -9   0   2        3.48        4.17      1.63 o
  -8   0   2       31.92       32.60      2.90 o
  -7   0   2      437.95      486.28      9.96 o
  -6   0   2     9217.90     9327.56     75.34 o
  -5   0   2     5072.29     5432.23     46.36 o
  -4   0   2      956.35      900.84     11.77 o
  -3   0   2       42.06       53.25      2.35 o
  -2   0   2    18251.36    16416.05    118.45 o
  -1   0   2      177.91      196.87      2.90 o
   0   0   2      740.40      733.14      7.79 o
   1   0   2     4191.43     3848.55     21.54 o
   2   0   2     5004.66     4833.91     21.76 o
   3   0   2      726.95      714.16      6.92 o
   4   0   2     2799.82     2819.71     15.72 o
   5   0   2      261.70      285.43      6.88 o
   6   0   2        6.00        9.24      1.63 o
   7   0   2      133.07      133.84      5.43 o
   8   0   2       47.86       52.70      3.62 o
   9   0   2      137.37      151.01      4.79 o
  10   0   2       45.97       46.92      3.12 o
  11   0   2       66.83       77.52      5.80 o
  12   0   2       72.25       69.00      5.61 o
 -13   1   2       10.48       11.24      1.52 o
 -12   1   2       53.00       47.54      2.58 o
 -11   1   2        1.86        1.51      1.65 o
 -10   1   2       82.11       82.60      2.76 o
  -9   1   2      111.90      107.07      4.44 o
  -8   1   2      342.63      340.20      6.26 o
  -7   1   2        3.72        4.51      1.27 o
  -6   1   2      815.11      860.40     16.75 o
  -5   1   2       36.75       41.66      2.35 o
  -4   1   2      103.25      108.75      2.07 o
  -3   1   2       11.16       11.29      0.65 o
  -2   1   2      746.60      747.52      5.00 o
  -1   1   2      429.52      417.28      3.74 o
   0   1   2     1374.49     1409.29      8.95 o
   1   1   2     5684.46     5682.81     36.69 o
   2   1   2       89.12       68.01      1.23 o
   3   1   2       11.44       10.64      0.55 o
   4   1   2     1035.63     1052.87      6.15 o
   5   1   2       26.53       20.37      1.07 o
   6   1   2        8.18        6.50      0.86 o
   7   1   2       99.45      105.24      2.79 o
   8   1   2       70.01       81.32      2.71 o
   9   1   2      559.05      580.43      7.67 o
  10   1   2       84.10       88.38      5.43 o
  11   1   2       26.67       33.14      3.98 o
  12   1   2        1.36        1.54      1.41 o
 -13   2   2       40.16       41.65      5.89 o
 -12   2   2        3.21        4.03      1.03 o
 -11   2   2        3.10        4.44      1.13 o
 -10   2   2        2.93        2.31      1.01 o
  -9   2   2       39.24       40.32      1.81 o
  -8   2   2      345.55      326.82      5.23 o
  -7   2   2      276.31      276.67      4.88 o
  -6   2   2       44.42       32.96      1.11 o
  -5   2   2      811.10      928.52      9.00 o
  -4   2   2     1417.94     1459.63      7.69 o
  -3   2   2      313.08      312.21      2.24 o
  -2   2   2     2497.20     2385.05      9.71 o
  -1   2   2     1858.47     1870.68      8.71 o
   0   2   2    18976.08    17896.63    217.06 o
   1   2   2     2062.11     2104.51     11.41 o
   2   2   2      902.64      927.53      5.34 o
   3   2   2      286.80      306.56      3.56 o
   4   2   2        1.59        2.11      0.54 o
   5   2   2      315.75      295.41      4.01 o
   6   2   2      103.73       90.91      2.62 o
   7   2   2      200.37      196.48      5.12 o
   8   2   2      465.07      445.84      8.19 o
   9   2   2       97.05      117.37      4.42 o
  10   2   2      133.83      124.63      4.79 o
  11   2   2        3.72        2.17      1.99 o
  12   2   2        8.28        9.24      2.54 o
 -13   3   2        3.54        4.89      2.54 o
 -12   3   2        8.56       13.40      3.08 o
 -11   3   2       23.70       28.04      2.00 o
 -10   3   2        1.09        1.00      1.00 o
  -9   3   2      222.59      208.04      4.48 o
  -8   3   2       89.91       87.23      2.35 o
  -7   3   2       85.47       67.53      2.48 o
  -6   3   2      172.20      178.00      2.91 o
  -5   3   2        4.52        6.84      0.64 o
  -4   3   2      577.08      528.88      4.05 o
  -3   3   2      347.48      388.62      2.69 o
  -2   3   2      425.30      439.09      2.86 o
  -1   3   2      180.87      168.65      2.04 o
   0   3   2      315.28      324.57      3.45 o
   1   3   2     1312.13     1306.29      9.28 o
   2   3   2      786.73      848.16      8.23 o
   3   3   2     4026.20     4155.18     32.69 o
   4   3   2      741.75      838.00     13.40 o
   5   3   2      474.08      501.49      7.34 o
   6   3   2        9.00        7.57      1.55 o
   7   3   2      578.19      567.28      7.57 o
   8   3   2      431.28      434.14      8.30 o
   9   3   2      121.17      102.82      4.33 o
  10   3   2       10.33       14.31      2.54 o
  11   3   2       13.18       11.59      2.72 o
 -12   4   2        1.15        0.54      2.35 o
 -11   4   2        1.83        1.27      2.35 o
 -10   4   2        2.73        2.86      0.77 o
  -9   4   2        0.30        0.11      0.71 o
  -8   4   2        0.94        0.51      0.68 o
  -7   4   2        4.00        3.13      0.58 o
  -6   4   2      407.62      420.79      7.50 o
  -5   4   2       25.17       18.53      0.83 o
  -4   4   2        1.77        0.99      0.56 o
  -3   4   2      281.32      304.89      9.96 o
  -2   4   2       52.86       49.37      1.33 o
  -1   4   2       46.63       55.37      1.14 o
   0   4   2        0.09        1.18      0.51 o
   1   4   2     2066.36     2177.09     18.84 o
   2   4   2      987.74      944.50      8.14 o
   3   4   2      556.41      549.36      7.35 o
   4   4   2       27.72       33.05      1.74 o
   5   4   2       11.17       15.26      3.17 o
   6   4   2      157.13      152.77      4.59 o
   7   4   2       34.27       34.32      2.48 o
   8   4   2       36.49       33.65      2.99 o
   9   4   2        0.23        2.35      1.99 o
  10   4   2        1.12        1.63      1.81 o
  11   4   2        0.03       -0.18      1.81 o
 -12   5   2       32.13       38.76      4.89 o
 -11   5   2        2.26        3.26      2.54 o
 -10   5   2        4.57        3.26      1.99 o
  -9   5   2       34.47       31.19      2.75 o
  -8   5   2       14.03       13.22      1.14 o
  -7   5   2       62.85       63.48      2.17 o
  -6   5   2        0.37        0.34      1.21 o
  -5   5   2      226.44      237.89      5.69 o
  -4   5   2        7.71        8.21      1.28 o
  -3   5   2      296.91      258.26      7.06 o
  -2   5   2        0.47        0.25      0.70 o
  -1   5   2        6.31        2.76      0.50 o
   0   5   2       53.55       63.03      2.54 o
   1   5   2      737.10      709.23      7.97 o
   2   5   2       14.64       16.04      1.00 o
   3   5   2       37.27       37.85      4.80 o
   4   5   2      444.67      446.82      8.32 o
   5   5   2      197.18      187.99      7.97 o
   6   5   2      173.25      154.49      7.61 o
   7   5   2       14.93       12.92      1.78 o
   8   5   2       56.41       58.85      3.38 o
   9   5   2       33.36       30.10      2.68 o
  10   5   2        0.02       -0.91      1.81 o
 -11   6   2        0.38       -0.54      2.17 o
 -10   6   2        5.16        4.36      2.35 o
  -9   6   2        4.83        3.76      1.60 o
  -8   6   2       90.18      100.90      4.60 o
  -7   6   2       85.92       87.44      4.16 o
  -6   6   2       31.93       34.59      2.72 o
  -5   6   2       74.04       78.67      3.51 o
  -4   6   2      114.19      124.19      3.44 o
  -3   6   2       19.39       19.19      1.23 o
  -2   6   2      120.23      108.77      2.99 o
  -1   6   2      171.67      162.95      2.57 o
   0   6   2       24.50       23.50      2.17 o
   1   6   2       13.75       11.72      1.54 o
   2   6   2       77.95       84.55      3.48 o
   3   6   2      275.14      272.30      6.34 o
   4   6   2        4.94        4.17      1.12 o
   5   6   2       93.74       80.08      6.43 o
   6   6   2      182.46      178.85      5.22 o
   7   6   2        7.03        7.27      1.51 o
   8   6   2       12.28       13.04      3.08 o
   9   6   2       17.33       22.10      3.80 o
 -10   7   2        2.33        1.36      1.52 o
  -9   7   2        0.01        2.26      1.63 o
  -8   7   2        1.37        1.98      1.34 o
  -7   7   2       30.50       30.15      2.75 o
  -6   7   2      177.63      182.14      7.50 o
  -5   7   2       72.70       71.50      2.99 o
  -4   7   2       25.52       26.03      2.38 o
  -3   7   2        0.37        1.45      2.35 o
  -2   7   2        0.68       -0.63      1.28 o
  -1   7   2        5.87        7.36      1.63 o
   0   7   2       55.78       56.77      3.25 o
   1   7   2        1.93        0.45      1.02 o
   2   7   2        0.04        1.14      1.17 o
   3   7   2        0.01        1.24      2.08 o
   4   7   2        1.23        0.17      1.17 o
   5   7   2        5.71        3.35      1.90 o
   6   7   2       20.63       17.44      2.04 o
   7   7   2        2.62       -0.10      1.17 o
   8   7   2        3.09       -1.09      2.35 o
  -8   8   2        1.88        0.44      2.37 o
  -7   8   2        0.22       -1.07      1.36 o
  -6   8   2       50.22       49.46      3.28 o
  -5   8   2       42.53       60.58      3.00 o
  -4   8   2      281.04      293.88     16.66 o
  -3   8   2       38.89       37.67      4.35 o
  -2   8   2       24.09       23.70      2.42 o
  -1   8   2        0.66        0.40      1.34 o
   0   8   2       43.15       43.54      3.14 o
   1   8   2        1.85        3.94      1.70 o
   2   8   2       17.53       24.94      2.49 o
   3   8   2        9.55       11.45      1.91 o
   4   8   2       28.99       30.43      3.44 o
   5   8   2        6.09        9.19      1.74 o
   6   8   2        2.26        4.89      2.54 o
   7   8   2       11.75        9.78      3.08 o
  -6   9   2       10.88       11.01      2.44 o
  -5   9   2       11.03       11.12      2.13 o
  -4   9   2       15.94       16.09      2.54 o
  -3   9   2        6.59        5.98      2.54 o
  -2   9   2        4.55        7.43      2.54 o
  -1   9   2        4.19        2.35      1.28 o
   0   9   2        6.23        7.61      1.78 o
   1   9   2       33.86       35.35      3.07 o
   2   9   2        5.30        4.83      1.73 o
   3   9   2        8.11        8.83      2.81 o
   4   9   2        1.85        2.68      1.73 o
 -14   1   3       30.58       40.16      3.26 o
 -13   1   3       88.03       82.92      3.19 o
 -12   1   3       97.16      101.68      3.34 o
 -11   1   3       10.05        9.69      1.27 o
 -10   1   3      123.61      121.17      4.28 o
  -9   1   3      114.69      109.85      3.84 o
  -8   1   3      475.74      442.35     17.57 o
  -7   1   3      291.53      257.75      5.18 o
  -6   1   3      745.96      783.48     13.22 o
  -5   1   3     1217.84     1147.59      8.73 o
  -4   1   3      604.33      598.90      4.63 o
  -3   1   3      887.95      856.40      6.22 o
  -2   1   3      169.43      171.58      1.62 o
  -1   1   3       17.24       25.90      1.63 o
   0   1   3     3777.22     3908.55     32.96 o
   1   1   3      939.72      883.75      7.50 o
   2   1   3       72.08       82.98      1.45 o
   3   1   3      108.74      102.30      1.78 o
   4   1   3      152.35      160.82      2.17 o
   5   1   3     1296.89     1361.76     12.45 o
   6   1   3       11.32       12.13      2.17 o
   7   1   3      108.00       97.62      5.43 o
   8   1   3      223.39      229.47      8.51 o
   9   1   3      409.15      414.20     12.32 o
  10   1   3        0.07        0.72      1.81 o
  11   1   3       43.56       43.73      3.26 o
 -13   2   3        2.41        2.22      3.08 o
 -12   2   3        5.27        5.21      1.08 o
 -11   2   3        1.58       -0.68      0.82 o
 -10   2   3      541.61      525.99      6.67 o
  -9   2   3        1.03        2.85      0.78 o
  -8   2   3       75.36       75.37      2.12 o
  -7   2   3       42.53       39.76      1.70 o
  -6   2   3      118.81      113.92      2.06 o
  -5   2   3     2387.67     2651.56     12.23 o
  -4   2   3     4743.04     4953.82     17.29 o
  -3   2   3     2478.46     2486.44     10.56 o
  -2   2   3     1207.41     1236.72      7.96 o
  -1   2   3     5908.04     5796.65     32.53 o
   0   2   3     1407.47     1295.25      9.59 o
   1   2   3      835.00      835.38      5.88 o
   2   2   3      520.98      589.19      6.98 o
   3   2   3        0.63        0.44      0.38 o
   4   2   3      612.40      603.32      6.69 o
   5   2   3        7.56        9.12      0.93 o
   6   2   3      125.79      121.79      3.73 o
   7   2   3       23.57       18.11      2.72 o
   8   2   3       11.47        7.61      2.17 o
   9   2   3       27.01       21.73      3.08 o
  10   2   3        1.88       -1.63      2.35 o
  11   2   3       20.54       29.16      3.98 o
 -13   3   3        0.07        0.54      2.17 o
 -12   3   3        0.07       -0.55      1.26 o
 -11   3   3       41.18       40.60      2.43 o
 -10   3   3        9.54        8.95      1.09 o
  -9   3   3        6.45        6.16      0.88 o
  -8   3   3       35.35       40.10      1.55 o
  -7   3   3      159.00      148.17      3.26 o
  -6   3   3        4.86       10.15      1.45 o
  -5   3   3       65.92       78.21      1.48 o
  -4   3   3        1.63        1.32      0.37 o
  -3   3   3      846.40      862.64      5.22 o
  -2   3   3      378.17      396.99      3.73 o
  -1   3   3      469.35      507.08      4.62 o
   0   3   3       79.80       66.61      1.25 o
   1   3   3      463.39      515.66      6.09 o
   2   3   3        6.58        5.18      0.36 o
   3   3   3       93.76      108.31      2.14 o
   4   3   3       29.18       24.21      0.99 o
   5   3   3        1.45        1.16      0.62 o
   6   3   3      306.03      315.40      9.24 o
   7   3   3      128.62      129.71      8.42 o
   8   3   3      147.12      140.54      6.70 o
   9   3   3       56.48       57.41      4.71 o
  10   3   3        7.69        9.96      2.72 o
  11   3   3        0.08       -1.09      1.81 o
 -12   4   3        0.80        0.72      1.99 o
 -11   4   3       15.71       18.65      3.26 o
 -10   4   3       47.30       49.68      1.97 o
  -9   4   3       27.42       28.40      2.04 o
  -8   4   3      193.80      195.04      4.12 o
  -7   4   3       57.71       58.40      2.32 o
  -6   4   3     1146.25     1162.61     10.48 o
  -5   4   3      400.52      391.12      4.58 o
  -4   4   3       35.51       28.61      1.10 o
  -3   4   3      264.11      266.92      3.24 o
  -2   4   3     1799.87     1836.95     11.47 o
  -1   4   3       45.74       45.28      1.66 o
   0   4   3     3678.30     3763.89     16.56 o
   1   4   3      321.86      302.99      3.04 o
   2   4   3     2551.71     2541.30     46.55 o
   3   4   3      609.12      628.49      9.51 o
   4   4   3      233.08      218.08      3.38 o
   5   4   3       15.24       14.84      1.11 o
   6   4   3       63.18       55.24      3.07 o
   7   4   3       16.28       16.82      2.04 o
   8   4   3       88.78       90.66      5.89 o
   9   4   3      135.27      130.04      6.88 o
  10   4   3        1.49        2.17      2.35 o
 -12   5   3       46.78       49.62      5.43 o
 -11   5   3       12.72       15.03      3.26 o
 -10   5   3        1.17        1.27      2.35 o
  -9   5   3       12.36       12.97      1.26 o
  -8   5   3        0.82        2.47      1.63 o
  -7   5   3       63.49       63.40      4.07 o
  -6   5   3       45.59       42.06      1.69 o
  -5   5   3        5.04        4.69      0.81 o
  -4   5   3      108.46      107.13      2.55 o
  -3   5   3       25.08       28.98      1.13 o
  -2   5   3        0.55        0.36      1.00 o
  -1   5   3        7.81        6.25      1.00 o
   0   5   3      157.38      153.67      2.81 o
   1   5   3      155.85      171.69      3.54 o
   2   5   3      118.41      124.63      4.53 o
   3   5   3        0.21        0.18      1.45 o
   4   5   3      159.84      172.62      5.25 o
   5   5   3      139.89      149.24      7.24 o
   6   5   3        0.39        3.89      1.54 o
   7   5   3       33.97       34.24      2.68 o
   8   5   3       41.32       39.55      2.99 o
   9   5   3       47.48       51.34      3.56 o
  10   5   3       21.13       17.75      3.26 o
 -11   6   3       16.08       20.65      3.62 o
 -10   6   3       17.87       16.84      3.44 o
  -9   6   3        0.84        2.01      1.52 o
  -8   6   3       49.03       48.08      6.43 o
  -7   6   3      119.87      114.36      4.60 o
  -6   6   3       42.73       45.95      2.94 o
  -5   6   3        0.24        1.22      1.21 o
  -4   6   3       74.14       69.41      3.17 o
  -3   6   3       17.89       17.34      1.65 o
  -2   6   3      170.78      176.92      8.42 o
  -1   6   3        5.17        5.06      0.92 o
   0   6   3        0.51        0.67      0.80 o
   1   6   3       43.14       39.28      1.46 o
   2   6   3       46.03       50.05      1.78 o
   3   6   3      212.91      196.79     19.29 o
   4   6   3      397.64      361.52     12.76 o
   5   6   3        4.95        9.13      2.35 o
   6   6   3       10.46       12.32      1.61 o
   7   6   3        0.05        0.00      2.17 o
   8   6   3       10.93        8.87      2.54 o
   9   6   3        0.84        3.08      2.72 o
 -10   7   3       55.40       60.86      4.16 o
  -9   7   3        1.75        5.24      1.65 o
  -8   7   3        0.00        1.18      1.41 o
  -7   7   3       22.23       22.59      3.08 o
  -6   7   3        4.47        2.96      1.34 o
  -5   7   3        0.42        0.30      1.08 o
  -4   7   3       14.38       12.22      1.46 o
  -3   7   3      112.80      114.78      4.04 o
  -2   7   3       78.85       80.46      3.31 o
  -1   7   3       58.29       60.87      3.38 o
   0   7   3        0.07       -0.51      1.21 o
   1   7   3       17.27       17.25      1.91 o
   2   7   3        8.90       11.99      1.83 o
   3   7   3        1.70        3.41      1.44 o
   4   7   3       17.77       13.75      1.55 o
   5   7   3        0.11       -0.04      1.21 o
   6   7   3       29.68       43.10      4.89 o
   7   7   3       41.20       39.66      4.89 o
  -8   8   3        0.01        1.06      1.47 o
  -7   8   3        7.93        7.86      1.68 o
  -6   8   3        0.45       -0.95      1.08 o
  -5   8   3        0.84        0.84      1.56 o
  -4   8   3       60.84       71.46      3.08 o
  -3   8   3       10.87       11.32      1.78 o
  -2   8   3        1.23       -0.91      1.99 o
  -1   8   3       27.02       26.94      2.68 o
   0   8   3        0.91       -0.09      1.28 o
   1   8   3       22.27       22.15      2.35 o
   2   8   3       21.61       22.17      3.62 o
   3   8   3        1.98        3.44      1.41 o
   4   8   3       31.74       29.62      2.24 o
   5   8   3       32.60       39.18      3.44 o
   6   8   3        0.90       -1.63      1.99 o
  -6   9   3        2.31        0.85      1.34 o
  -5   9   3       43.72       45.18      3.52 o
  -4   9   3       40.39       40.08      4.44 o
  -3   9   3        8.15        7.97      2.54 o
  -2   9   3       12.17       11.77      3.08 o
  -1   9   3        2.23        0.91      2.35 o
   0   9   3        3.00        3.16      1.57 o
   1   9   3       44.22       47.67      3.51 o
   2   9   3        3.28        2.04      1.34 o
   3   9   3        2.38        3.57      1.65 o
   4   9   3        2.56        4.80      1.66 o
 -14   0   4       16.57       13.58      3.26 o
 -13   0   4      116.25      116.45      6.88 o
 -12   0   4       23.59       21.55      3.26 o
 -11   0   4        4.12        0.36      1.81 o
 -10   0   4        8.01        4.89      1.99 o
  -9   0   4       39.08       35.86      3.44 o
  -8   0   4      989.31      993.03     16.66 o
  -7   0   4      420.16      408.95      9.60 o
  -6   0   4      387.59      396.99      8.69 o
  -5   0   4     1188.18     1335.69     16.84 o
  -4   0   4        2.16        0.18      1.09 o
  -3   0   4       42.61       22.64      1.07 o
  -2   0   4    10035.09     9817.07     42.60 o
  -1   0   4     1803.63     1787.56     17.21 o
   0   0   4       10.26       12.86      1.45 o
   1   0   4     1193.26     1174.86      6.84 o
   2   0   4      486.66      435.24      5.31 o
   3   0   4     1567.62     1692.68     10.08 o
   4   0   4      280.71      278.37      3.52 o
   5   0   4      172.97      156.64      3.37 o
   6   0   4     1122.68     1073.81     17.21 o
   7   0   4        0.52        2.90      1.45 o
   8   0   4      351.90      366.93     11.59 o
   9   0   4       42.33       37.31      4.35 o
  10   0   4      145.19      150.32      8.33 o
  11   0   4       58.17       41.66      4.89 o
 -14   1   4        4.52        4.87      1.90 o
 -13   1   4       11.23        8.69      1.83 o
 -12   1   4       18.63       17.77      1.59 o
 -11   1   4       39.65       40.98      2.86 o
 -10   1   4      242.63      240.25     10.14 o
  -9   1   4      295.18      270.94      8.96 o
  -8   1   4        9.51        7.83      1.28 o
  -7   1   4       13.23       26.99      2.72 o
  -6   1   4      882.78      884.18      8.07 o
  -5   1   4       67.48       63.98      1.88 o
  -4   1   4       46.61       45.58      1.31 o
  -3   1   4     2247.79     2246.75     12.66 o
  -2   1   4      639.88      682.49      4.71 o
  -1   1   4     1024.58     1055.06      8.48 o
   0   1   4       32.95       31.69      2.17 o
   1   1   4      561.11      587.12      4.30 o
   2   1   4      199.57      187.99      2.24 o
   3   1   4     1120.74     1278.93      6.81 o
   4   1   4      347.73      440.21      4.50 o
   5   1   4       21.88       17.78      0.85 o
   6   1   4       44.06       41.77      1.75 o
   7   1   4       73.29       67.37      4.71 o
   8   1   4       39.90       32.42      3.80 o
   9   1   4      253.44      260.26      9.96 o
  10   1   4      343.07      352.67     15.30 o
  11   1   4      110.28      121.09      6.52 o
 -13   2   4       22.56       18.98      2.24 o
 -12   2   4       45.50       37.84      3.08 o
 -11   2   4      441.72      405.14      6.83 o
 -10   2   4       70.01       78.15      2.47 o
  -9   2   4        0.02       -0.36      0.61 o
  -8   2   4       81.92       96.27      4.53 o
  -7   2   4        8.34        7.09      0.66 o
  -6   2   4      301.18      294.41      5.18 o
  -5   2   4      194.79      220.68      2.98 o
  -4   2   4      176.20      155.81      2.87 o
  -3   2   4      515.60      499.27      4.08 o
  -2   2   4     2498.10     2599.95     21.50 o
  -1   2   4     1146.95     1147.76      9.96 o
   0   2   4     1806.45     1797.35     10.60 o
   1   2   4     1096.55     1228.14     18.11 o
   2   2   4     1666.59     1645.18     13.66 o
   3   2   4        4.58        4.03      0.50 o
   4   2   4      433.72      433.53      8.78 o
   5   2   4       16.96       18.61      1.18 o
   6   2   4      114.96      115.01      4.03 o
   7   2   4       17.39       18.29      2.90 o
   8   2   4       35.14       33.51      3.80 o
   9   2   4       47.60       43.83      4.35 o
  10   2   4        0.36        0.36      1.99 o
  11   2   4        6.50        3.26      2.17 o
 -13   3   4        2.90        2.62      1.37 o
 -12   3   4       33.19       20.05      2.35 o
 -11   3   4      129.66      125.94     16.30 o
 -10   3   4       71.18       69.70      2.25 o
  -9   3   4       32.47       40.53      1.56 o
  -8   3   4       31.46       31.08      1.46 o
  -7   3   4      543.74      527.94     12.13 o
  -6   3   4      252.43      249.32      3.76 o
  -5   3   4     1699.36     1681.23     11.63 o
  -4   3   4      651.63      643.93      6.15 o
  -3   3   4      608.38      582.22      4.79 o
  -2   3   4      446.23      488.73      3.81 o
  -1   3   4        5.59        4.68      2.44 o
   0   3   4      523.11      549.93      5.20 o
   1   3   4     2994.31     2914.86     21.38 o
   2   3   4      975.90     1148.95      8.39 o
   3   3   4       26.52       33.98      0.91 o
   4   3   4       30.73       39.65      1.07 o
   5   3   4      104.82       98.93      1.90 o
   6   3   4        0.00       -0.20      1.45 o
   7   3   4        3.39        2.99      1.28 o
   8   3   4        5.93       11.23      2.72 o
   9   3   4      139.77      129.13      7.24 o
  10   3   4        0.54        4.53      2.54 o
 -13   4   4       13.40       15.21      3.62 o
 -12   4   4       34.46       36.58      4.71 o
 -11   4   4      132.73      137.65      5.52 o
 -10   4   4       98.18       85.78      3.70 o
  -9   4   4       29.68       29.77      4.98 o
  -8   4   4       56.33       58.50      4.53 o
  -7   4   4       67.99       77.96      2.46 o
  -6   4   4      211.31      237.03      7.15 o
  -5   4   4        4.72        3.81      0.44 o
  -4   4   4      477.24      505.85      4.69 o
  -3   4   4      339.56      336.65      3.61 o
  -2   4   4      161.06      171.89      3.58 o
  -1   4   4       15.74       19.49      1.26 o
   0   4   4      485.56      502.24      4.37 o
   1   4   4      253.19      252.56      2.76 o
   2   4   4      357.34      334.67      5.39 o
   3   4   4      531.30      479.50      5.62 o
   4   4   4       15.09       16.76      1.00 o
   5   4   4       57.26       52.81      1.85 o
   6   4   4       55.76       63.63      2.12 o
   7   4   4        1.33       -0.09      1.28 o
   8   4   4       17.70       13.53      2.04 o
   9   4   4        8.02        8.51      2.54 o
  10   4   4        1.51        5.25      2.35 o
 -12   5   4        1.72        1.99      2.72 o
 -11   5   4       25.44       29.88      4.17 o
 -10   5   4       17.61       18.11      3.44 o
  -9   5   4      139.02      151.05      7.61 o
  -8   5   4      154.85      140.19      8.24 o
  -7   5   4        1.10        0.71      1.17 o
  -6   5   4        4.53        5.78      1.34 o
  -5   5   4       49.37       52.67      1.32 o
  -4   5   4       43.06       36.91      1.40 o
  -3   5   4       91.98       96.28      1.93 o
  -2   5   4      108.68      115.03      3.07 o
  -1   5   4      626.59      631.73      8.12 o
   0   5   4      177.88      183.62      2.93 o
   1   5   4       80.61       68.00      1.47 o
   2   5   4        3.36        5.44      0.83 o
   3   5   4       70.10       68.39      3.26 o
   4   5   4      353.21      345.80      5.36 o
   5   5   4       32.79       32.33      1.98 o
   6   5   4        1.22        1.45      1.28 o
   7   5   4        0.07        0.49      1.39 o
   8   5   4        7.56        7.03      1.79 o
   9   5   4        0.37        2.16      1.72 o
 -11   6   4        8.65       11.05      3.44 o
 -10   6   4       13.18       14.85      3.08 o
  -9   6   4       24.62       24.80      2.55 o
  -8   6   4        3.17        3.16      1.47 o
  -7   6   4       15.37       14.94      3.53 o
  -6   6   4      327.62      338.99      7.48 o
  -5   6   4       10.96       10.32      1.66 o
  -4   6   4      331.58      336.05      9.60 o
  -3   6   4       41.13       36.45      1.25 o
  -2   6   4        0.68        1.97      1.04 o
  -1   6   4        1.66        1.30      0.64 o
   0   6   4       95.88       90.95      1.98 o
   1   6   4       45.48       40.39      2.03 o
   2   6   4       54.85       57.76      2.33 o
   3   6   4      362.12      342.59     14.49 o
   4   6   4      505.45      493.08     12.95 o
   5   6   4        0.99        3.26      2.35 o
   6   6   4       44.73       47.09      4.89 o
   7   6   4        1.93        0.00      1.99 o
   8   6   4       74.34       83.85      6.70 o
 -10   7   4        5.63        8.20      1.78 o
  -9   7   4        0.28        1.22      1.47 o
  -8   7   4        2.42        0.51      2.72 o
  -7   7   4        1.18        0.50      1.34 o
  -6   7   4       25.54       24.41      2.81 o
  -5   7   4       27.19       34.05      2.77 o
  -4   7   4        0.18        0.75      0.97 o
  -3   7   4        3.73        4.10      1.26 o
  -2   7   4        0.01       -0.87      1.09 o
  -1   7   4        4.25        5.43      1.12 o
   0   7   4        0.10       -0.68      1.45 o
   1   7   4        7.51        8.78      1.72 o
   2   7   4      101.91       98.34      4.04 o
   3   7   4       97.08       97.32     10.05 o
   4   7   4       28.68       28.37      1.97 o
   5   7   4       15.08       12.68      3.26 o
   6   7   4        3.77        1.45      2.35 o
   7   7   4        0.02        1.09      2.17 o
  -8   8   4        7.90        8.99      1.51 o
  -7   8   4        3.86       -0.26      1.35 o
  -6   8   4       35.61       33.42      2.33 o
  -5   8   4        0.32       -0.56      1.14 o
  -4   8   4       27.81       29.18      2.05 o
  -3   8   4        1.45        1.62      1.07 o
  -2   8   4       38.44       39.84      4.53 o
  -1   8   4        2.01        1.81      1.81 o
   0   8   4       14.45       23.36      3.80 o
   1   8   4        0.92        0.57      3.53 o
   2   8   4       28.53       26.59      2.48 o
   3   8   4        3.06        2.21      1.26 o
   4   8   4        3.29        6.62      2.35 o
   5   8   4       42.46       39.30      5.07 o
  -6   9   4        4.18        3.46      1.32 o
  -5   9   4       25.68       28.70      3.01 o
  -4   9   4       20.93       19.67      2.37 o
  -3   9   4        0.06        1.09      2.26 o
  -2   9   4        3.43        2.72      2.35 o
  -1   9   4       14.23        4.89      2.72 o
   0   9   4       17.31       14.49      3.62 o
   1   9   4        1.50        3.55      1.52 o
   2   9   4        0.01       -0.01      1.26 o
   3   9   4        2.72        0.36      1.81 o
 -14   1   5       84.80       92.55      4.66 o
 -13   1   5        0.27       -1.73      1.47 o
 -12   1   5       56.36       62.53      4.71 o
 -11   1   5        2.77        4.09      1.81 o
 -10   1   5      100.60       99.63      4.03 o
  -9   1   5      290.01      285.39      6.40 o
  -8   1   5       52.29       55.42      3.98 o
  -7   1   5      285.02      300.48      4.76 o
  -6   1   5      681.48      692.51     12.22 o
  -5   1   5     1789.34     1704.01     17.86 o
  -4   1   5       20.95       20.09      1.33 o
  -3   1   5     2017.78     2093.83      9.15 o
  -2   1   5        2.18        1.45      0.64 o
  -1   1   5     1015.54     1072.35      9.33 o
   0   1   5      382.35      428.02     13.58 o
   1   1   5      126.95      112.40      2.24 o
   2   1   5       75.98       65.87      1.33 o
   3   1   5     2481.84     2600.26     15.22 o
   4   1   5       50.46       50.67      1.61 o
   5   1   5      512.43      486.19     12.59 o
   6   1   5        0.00        0.18      0.54 o
   7   1   5       88.71       87.91      7.06 o
   8   1   5       14.22       11.41      2.99 o
   9   1   5       14.69       12.52      2.18 o
  10   1   5       16.47       19.16      3.17 o
 -14   2   5       11.93       16.54      2.35 o
 -13   2   5       11.27       12.85      2.04 o
 -12   2   5       61.92       55.57      3.43 o
 -11   2   5       37.50       44.80      3.07 o
 -10   2   5      146.35      155.48      3.21 o
  -9   2   5      470.39      436.18     11.41 o
  -8   2   5        5.24        4.15      0.52 o
  -7   2   5       32.17       26.86      3.44 o
  -6   2   5     1606.45     1592.54     11.95 o
  -5   2   5     1108.54     1155.74     20.28 o
  -4   2   5      239.24      290.58      3.91 o
  -3   2   5       19.27       16.63      0.64 o
  -2   2   5       55.54       62.85      3.26 o
  -1   2   5      170.59      180.75      5.43 o
   0   2   5     1435.37     1507.56      9.48 o
   1   2   5      345.32      412.37      5.90 o
   2   2   5        2.14        0.40      0.63 o
   3   2   5        6.78        5.61      0.56 o
   4   2   5        0.16        2.09      0.53 o
   5   2   5       15.05        9.54      1.41 o
   6   2   5       37.55       36.35      2.48 o
   7   2   5       56.92       56.69      4.53 o
   8   2   5      111.85      107.58      6.52 o
   9   2   5       22.73       19.74      3.26 o
  10   2   5       33.30       29.34      3.98 o
 -13   3   5        3.38        6.24      1.74 o
 -12   3   5        6.04       10.16      2.08 o
 -11   3   5       34.75       29.07      2.60 o
 -10   3   5        1.14        1.26      1.44 o
  -9   3   5        5.12        5.07      2.35 o
  -8   3   5       37.04       37.49      3.62 o
  -7   3   5       97.02       95.39      3.26 o
  -6   3   5        7.45        7.11      1.17 o
  -5   3   5      226.98      218.41      3.73 o
  -4   3   5       35.53       53.64      1.52 o
  -3   3   5       88.05      100.74      2.25 o
  -2   3   5      186.95      216.98      3.14 o
  -1   3   5      514.46      557.22      5.01 o
   0   3   5       64.22       65.98      2.04 o
   1   3   5      842.70      918.28     10.29 o
   2   3   5       42.96       43.02      2.17 o
   3   3   5      137.23      148.95      2.52 o
   4   3   5       14.42       15.32      1.01 o
   5   3   5       35.89       31.60      2.31 o
   6   3   5        6.41        2.86      1.21 o
   7   3   5       40.73       37.05      4.35 o
   8   3   5        0.19        2.72      2.17 o
   9   3   5       10.95        7.43      2.54 o
  10   3   5       12.80       11.59      3.08 o
 -13   4   5        3.77        5.80      3.08 o
 -12   4   5      251.83      246.32      6.79 o
 -11   4   5      286.01      326.50     10.14 o
 -10   4   5      314.31      291.42      6.79 o
  -9   4   5       95.42       86.93      5.80 o
  -8   4   5      153.99      164.27      7.43 o
  -7   4   5      284.16      309.88      9.60 o
  -6   4   5      139.42      142.00      3.09 o
  -5   4   5      132.32      142.64      1.84 o
  -4   4   5     1157.48     1216.67      8.29 o
  -3   4   5      341.09      340.04      4.59 o
  -2   4   5     1244.88     1274.33      9.36 o
  -1   4   5      456.75      464.07      5.28 o
   0   4   5       97.18       86.31      2.22 o
   1   4   5        8.32       11.05      1.99 o
   2   4   5      485.80      496.97     11.23 o
   3   4   5       31.65       28.87      1.10 o
   4   4   5      125.48      129.51      2.41 o
   5   4   5      135.10      132.05      2.93 o
   6   4   5       46.59       51.25      3.20 o
   7   4   5       33.82       37.59      2.82 o
   8   4   5        1.57        0.00      1.99 o
   9   4   5       23.16       23.00      3.80 o
 -12   5   5       10.23        9.60      3.08 o
 -11   5   5       59.37       52.34      5.25 o
 -10   5   5       19.55       18.11      3.62 o
  -9   5   5        2.26        7.24      2.54 o
  -8   5   5        1.26        2.59      1.47 o
  -7   5   5        0.02        0.51      2.81 o
  -6   5   5       15.72       12.65      1.09 o
  -5   5   5       19.17       18.90      1.18 o
  -4   5   5       22.08       23.61      1.20 o
  -3   5   5       23.48       23.25      1.10 o
  -2   5   5      136.79      127.11      2.94 o
  -1   5   5      209.67      208.55      5.70 o
   0   5   5       30.93       29.76      1.31 o
   1   5   5       68.71       67.57      1.70 o
   2   5   5       21.17       19.70      1.65 o
   3   5   5      152.82      146.88      9.15 o
   4   5   5      364.03      339.21      5.81 o
   5   5   5        4.97        6.41      1.60 o
   6   5   5        3.42        2.25      1.34 o
   7   5   5       46.19       43.74      3.26 o
   8   5   5        9.71        7.41      1.98 o
 -11   6   5        0.63       -0.72      2.54 o
 -10   6   5        0.03        0.36      1.99 o
  -9   6   5        1.05        0.05      1.47 o
  -8   6   5      100.74      110.26      5.43 o
  -7   6   5       15.61       17.48      4.44 o
  -6   6   5       34.61       31.71      3.44 o
  -5   6   5       36.80       34.41      2.37 o
  -4   6   5       12.31       13.41      1.11 o
  -3   6   5       75.54       80.77      1.86 o
  -2   6   5      412.75      409.38      6.46 o
  -1   6   5        3.59        2.91      0.98 o
   0   6   5       98.79       98.48      4.00 o
   1   6   5       33.33       31.20      1.94 o
   2   6   5      105.54      102.99      4.17 o
   3   6   5        1.87        2.54      1.10 o
   4   6   5        0.03        0.93      1.30 o
   5   6   5       29.84       38.21      4.35 o
   6   6   5        6.66        5.98      2.35 o
   7   6   5       19.99       20.28      3.62 o
 -10   7   5        0.24        1.63      2.35 o
  -9   7   5        8.25        9.56      1.91 o
  -8   7   5        0.46       -1.00      4.98 o
  -7   7   5       10.93       10.27      1.78 o
  -6   7   5       64.23       60.84      3.39 o
  -5   7   5        0.39        1.51      1.57 o
  -4   7   5       20.63       15.29      1.52 o
  -3   7   5       74.28       80.58      2.89 o
  -2   7   5       42.70       44.51      2.55 o
  -1   7   5        6.83        6.23      2.44 o
   0   7   5        5.52        5.31      2.17 o
   1   7   5      163.47      159.20      8.15 o
   2   7   5       31.03       29.44      2.26 o
   3   7   5        3.22        4.08      1.23 o
   4   7   5        2.20        2.80      1.44 o
   5   7   5      182.13      172.78      9.24 o
   6   7   5       54.10       54.88      5.61 o
  -8   8   5        4.73        2.02      1.60 o
  -7   8   5        5.86        4.05      1.39 o
  -6   8   5       15.96       14.23      1.70 o
  -5   8   5       16.78       19.64      1.89 o
  -4   8   5        0.63        2.17      1.11 o
  -3   8   5        7.55        7.61      1.81 o
  -2   8   5       10.04        8.69      2.90 o
  -1   8   5       42.24       40.75      4.53 o
   0   8   5        3.02        4.89      2.54 o
   1   8   5        3.80        7.24      2.35 o
   2   8   5        0.63        0.72      1.99 o
   3   8   5        2.15        6.52      2.72 o
   4   8   5       32.18       29.86      3.62 o
  -5   9   5       61.25       67.75      4.22 o
  -4   9   5       44.14       44.48      3.80 o
  -3   9   5        2.99        1.52      1.44 o
  -2   9   5        7.71        5.61      2.72 o
  -1   9   5       28.77       29.34      4.17 o
   0   9   5        1.72        2.35      2.35 o
   1   9   5        0.29        1.99      2.54 o
 -14   0   6        2.33       -0.18      2.35 o
 -13   0   6       88.82       98.34      6.52 o
 -12   0   6        5.35        4.89      2.35 o
 -11   0   6       88.31       82.22      5.61 o
 -10   0   6       61.02       55.24      4.53 o
  -9   0   6      268.39      270.76      9.06 o
  -8   0   6     1830.72     1816.90     24.45 o
  -7   0   6      113.23       88.93      4.71 o
  -6   0   6       26.40       39.84      3.26 o
  -5   0   6       82.38       78.31      2.44 o
  -4   0   6     5213.91     5243.94     42.56 o
  -3   0   6     2924.01     3150.65     17.17 o
  -2   0   6      665.29      674.74      7.04 o
  -1   0   6        4.52        9.34      1.02 o
   0   0   6     2718.64     2696.56     17.23 o
   1   0   6        8.75        8.87      0.64 o
   2   0   6      961.78      925.84     15.39 o
   3   0   6      143.92      171.51      6.70 o
   4   0   6      146.86      150.32      6.70 o
   5   0   6       65.57       71.72      4.89 o
   6   0   6       56.54       61.76      4.71 o
   7   0   6        0.40       -1.09      1.81 o
   8   0   6       48.85       49.62      4.89 o
   9   0   6       42.95       55.78      5.43 o
 -14   1   6        7.48        9.79      1.98 o
 -13   1   6       23.58       21.89      2.49 o
 -12   1   6       16.01       13.31      1.98 o
 -11   1   6      106.17      103.67      4.62 o
 -10   1   6        0.83        1.81      1.54 o
  -9   1   6      134.75      132.21      6.52 o
  -8   1   6      324.13      333.63      5.50 o
  -7   1   6      189.62      199.30      4.86 o
  -6   1   6      206.04      224.11      2.83 o
  -5   1   6      136.31      136.06      2.19 o
  -4   1   6      326.88      352.15      3.41 o
  -3   1   6      286.99      337.34      4.29 o
  -2   1   6      924.31      934.43      6.46 o
  -1   1   6      161.48      132.13      3.12 o
   0   1   6       55.65       60.27      2.29 o
   1   1   6      375.01      339.47      3.58 o
   2   1   6      223.35      240.59      3.11 o
   3   1   6       92.63      112.85      2.85 o
   4   1   6      612.76      681.38     10.75 o
   5   1   6      332.14      353.80      7.49 o
   6   1   6       11.44       10.33      1.66 o
   7   1   6        0.74       -0.27      1.72 o
   8   1   6        0.19       -0.45      1.41 o
   9   1   6       36.41       34.61      5.43 o
 -14   2   6        5.88        3.52      1.74 o
 -13   2   6       11.76        8.46      1.96 o
 -12   2   6       21.31       19.65      2.37 o
 -11   2   6      239.12      213.04      6.52 o
 -10   2   6      702.38      678.80     15.94 o
  -9   2   6       86.02       70.39      7.06 o
  -8   2   6      122.48      119.52      3.34 o
  -7   2   6        9.66       10.03      1.20 o
  -6   2   6      946.15      957.19     10.98 o
  -5   2   6      135.84      152.05      4.07 o
  -4   2   6       59.97       52.40      1.12 o
  -3   2   6        0.48        0.72      0.47 o
  -2   2   6     1282.34     1331.46     11.35 o
  -1   2   6      162.43      176.95      5.80 o
   0   2   6        2.48        3.06      0.46 o
   1   2   6      111.38       99.59      2.96 o
   2   2   6      438.70      428.87      9.35 o
   3   2   6      315.51      302.38      3.98 o
   4   2   6      236.81      221.67      7.79 o
   5   2   6        0.08        0.44      1.04 o
   6   2   6       19.72       19.02      3.08 o
   7   2   6        0.00        0.00      1.99 o
   8   2   6        0.86        0.36      2.17 o
   9   2   6        4.74        4.20      2.35 o
 -13   3   6      133.78      137.97      5.47 o
 -12   3   6      206.82      214.23      6.50 o
 -11   3   6       17.30       19.02      2.29 o
 -10   3   6      792.30      769.18     17.57 o
  -9   3   6       20.39       19.20      3.08 o
  -8   3   6       79.60       68.82      3.09 o
  -7   3   6        8.49        5.87      1.68 o
  -6   3   6       38.91       36.86      1.81 o
  -5   3   6      198.11      184.82      3.62 o
  -4   3   6       59.74       51.05      1.32 o
  -3   3   6      395.88      357.18      5.31 o
  -2   3   6      605.38      591.69      5.46 o
  -1   3   6     1255.40     1277.60     10.32 o
   0   3   6       28.07       28.97      1.40 o
   1   3   6      206.52      206.07      4.77 o
   2   3   6       42.60       44.42      2.35 o
   3   3   6       40.76       43.99      1.52 o
   4   3   6        1.62        0.70      1.13 o
   5   3   6      158.77      143.62      4.79 o
   6   3   6        5.72        9.55      2.26 o
   7   3   6       97.31      102.57      4.42 o
   8   3   6       25.53       37.67      4.35 o
   9   3   6       23.24       16.66      3.44 o
 -13   4   6       12.31       15.21      3.80 o
 -12   4   6       61.64       61.25      3.61 o
 -11   4   6      182.67      172.05     10.59 o
 -10   4   6       15.75       18.84      3.44 o
  -9   4   6        6.22        1.63      1.63 o
  -8   4   6        2.17        1.99      1.99 o
  -7   4   6      157.25      151.46      4.35 o
  -6   4   6        0.00       -0.52      0.95 o
  -5   4   6        1.51        1.48      0.68 o
  -4   4   6      428.13      392.40      4.49 o
  -3   4   6       40.41       35.40      1.54 o
  -2   4   6      526.53      549.00      6.92 o
  -1   4   6      221.01      224.76      3.49 o
   0   4   6       23.99       17.47      1.07 o
   1   4   6      161.46      174.77      6.52 o
   2   4   6       59.40       50.45      2.81 o
   3   4   6       10.27       10.99      1.44 o
   4   4   6       89.21       89.84      3.09 o
   5   4   6       56.69       52.69      3.71 o
   6   4   6       13.94       10.04      1.78 o
   7   4   6       42.51       48.51      4.44 o
   8   4   6        0.39        2.46      1.60 o
 -12   5   6        7.75        8.87      3.08 o
 -11   5   6        1.53        1.30      3.89 o
 -10   5   6       50.41       50.35      5.07 o
  -9   5   6        2.72        2.72      2.35 o
  -8   5   6       28.33       34.05      3.80 o
  -7   5   6        1.39        1.62      1.00 o
  -6   5   6      440.39      434.91      8.18 o
  -5   5   6      241.60      261.15      3.85 o
  -4   5   6       34.52       29.51      1.32 o
  -3   5   6       31.62       32.74      1.59 o
  -2   5   6       51.33       51.94      2.17 o
  -1   5   6       80.81       81.49      2.35 o
   0   5   6      236.63      219.56      3.67 o
   1   5   6      161.47      152.94      2.86 o
   2   5   6        3.85        0.80      1.13 o
   3   5   6      309.43      296.30      9.78 o
   4   5   6        4.71        2.73      1.34 o
   5   5   6       28.37       21.92      2.24 o
   6   5   6        2.77       -0.45      1.54 o
   7   5   6       33.91       44.79      3.32 o
   8   5   6        0.61        2.24      1.73 o
 -11   6   6        4.69        4.17      1.99 o
 -10   6   6       10.24       11.41      2.90 o
  -9   6   6        1.77        4.53      2.72 o
  -8   6   6      184.84      176.06      5.83 o
  -7   6   6        7.39        8.47      1.65 o
  -6   6   6      149.57      148.38      5.25 o
  -5   6   6       14.44       16.54      2.72 o
  -4   6   6       30.56       32.51      1.86 o
  -3   6   6        4.43        5.91      0.98 o
  -2   6   6      440.99      431.40      5.09 o
  -1   6   6        9.81        8.59      1.02 o
   0   6   6       17.82       16.55      1.65 o
   1   6   6        8.02        8.69      2.35 o
   2   6   6       65.90       66.52      2.95 o
   3   6   6       37.61       32.65      3.08 o
   4   6   6        0.05        1.66      1.34 o
   5   6   6        3.24        2.90      2.17 o
   6   6   6        5.65        3.44      1.99 o
   7   6   6       10.36       14.67      3.08 o
 -10   7   6        0.37        6.34      2.72 o
  -9   7   6       12.70       13.45      2.04 o
  -8   7   6        1.62       -0.27      1.41 o
  -7   7   6        4.40        3.43      1.47 o
  -6   7   6       12.17       11.70      1.79 o
  -5   7   6        0.07        3.77      1.20 o
  -4   7   6       71.02       74.32      2.86 o
  -3   7   6      209.92      232.42      4.02 o
  -2   7   6        2.32        1.90      0.89 o
  -1   7   6       36.54       36.29      4.17 o
   0   7   6        3.14        3.75      1.17 o
   1   7   6       22.86       19.20      3.26 o
   2   7   6        1.18        1.45      1.81 o
   3   7   6        3.46        1.45      1.99 o
   4   7   6        4.24        1.81      1.66 o
   5   7   6       16.51       12.13      3.44 o
  -8   8   6        7.06       10.77      2.05 o
  -7   8   6        1.03        0.42      1.18 o
  -6   8   6      151.88      157.52      6.42 o
  -5   8   6       49.24       48.65      2.55 o
  -4   8   6       11.32       11.77      1.92 o
  -3   8   6       10.79        5.92      1.44 o
  -2   8   6        2.38        1.77      2.26 o
  -1   8   6        5.33        5.98      2.35 o
   0   8   6       19.20       24.09      3.80 o
   1   8   6        0.02       -0.91      2.17 o
   2   8   6       29.56       30.79      4.17 o
   3   8   6       23.24       17.39      3.62 o
  -4   9   6        5.45        6.20      1.91 o
  -3   9   6        6.39        6.88      2.54 o
  -2   9   6        2.04        2.17      1.99 o
  -1   9   6        0.92        0.91      2.35 o
   0   9   6        2.56        3.80      2.90 o
 -14   1   7        5.72        2.72      1.66 o
 -13   1   7        6.84       10.16      1.85 o
 -12   1   7        0.47        0.17      1.44 o
 -11   1   7      133.88      128.37      4.99 o
 -10   1   7       28.69       25.36      3.44 o
  -9   1   7      528.77      486.65     11.44 o
  -8   1   7      459.89      450.59      6.87 o
  -7   1   7     1199.41     1202.76     15.03 o
  -6   1   7      867.66      869.28      6.94 o
  -5   1   7      911.72      919.04      7.42 o
  -4   1   7       41.36       63.36      2.68 o
  -3   1   7      209.81      170.61      3.55 o
  -2   1   7      950.88     1008.97     11.50 o
  -1   1   7        8.86        6.94      1.08 o
   0   1   7       14.30       19.89      1.60 o
   1   1   7      614.09      653.84      5.47 o
   2   1   7       11.39       12.45      0.88 o
   3   1   7      298.89      309.01      4.98 o
   4   1   7      104.28       99.60      4.03 o
   5   1   7        3.17        2.52      1.34 o
   6   1   7       18.92       23.63      2.49 o
   7   1   7       54.24       52.26      3.80 o
   8   1   7        0.40        0.33      1.60 o
   9   1   7        0.55        1.43      1.60 o
 -14   2   7        0.66        1.21      1.52 o
 -13   2   7       13.34       14.83      4.98 o
 -12   2   7       90.23       91.90      4.46 o
 -11   2   7      693.54      695.07     11.77 o
 -10   2   7       77.10       85.48      5.98 o
  -9   2   7       33.06       31.70      2.09 o
  -8   2   7        7.29        7.49      1.22 o
  -7   2   7       18.37       24.19      2.04 o
  -6   2   7       51.46       50.56      2.65 o
  -5   2   7      231.27      233.64      3.94 o
  -4   2   7      183.63      183.89      2.48 o
  -3   2   7      102.03       98.11      2.58 o
  -2   2   7     2056.47     1985.64     16.03 o
  -1   2   7       99.51       92.26      2.99 o
   0   2   7       72.83       67.48      1.62 o
   1   2   7       11.68       12.21      1.34 o
   2   2   7      335.16      323.74      5.83 o
   3   2   7       18.33       23.81      1.78 o
   4   2   7      222.79      225.48      5.57 o
   5   2   7       55.27       51.77      4.17 o
   6   2   7      166.55      169.23      5.83 o
   7   2   7       15.90       13.72      2.24 o
   8   2   7       16.11       18.48      2.49 o
 -13   3   7        0.05        1.03      1.47 o
 -12   3   7       16.31       18.90      2.44 o
 -11   3   7        0.64        1.09      2.35 o
 -10   3   7      240.40      235.08      9.60 o
  -9   3   7       34.72       29.61      2.35 o
  -8   3   7       51.26       54.11      2.45 o
  -7   3   7       51.85       52.78      2.31 o
  -6   3   7      135.21      133.72      4.07 o
  -5   3   7      287.30      280.71      5.72 o
  -4   3   7        2.98        1.31      0.76 o
  -3   3   7       36.40       45.46      1.94 o
  -2   3   7        0.15        1.45      1.45 o
  -1   3   7      364.25      372.72      5.65 o
   0   3   7       42.15       51.69      1.60 o
   1   3   7       15.59        9.29      1.30 o
   2   3   7       84.19       80.57      4.17 o
   3   3   7      128.56      135.64      3.43 o
   4   3   7      161.97      149.46      4.85 o
   5   3   7      300.71      300.57      7.16 o
   6   3   7       22.79       20.31      2.17 o
   7   3   7        6.65        5.07      2.35 o
   8   3   7       13.14       17.57      3.62 o
 -13   4   7      133.75      134.90      5.48 o
 -12   4   7        6.88        6.74      1.83 o
 -11   4   7       25.39       32.24      4.35 o
 -10   4   7        3.00       12.50      3.08 o
  -9   4   7       25.56       32.60      3.80 o
  -8   4   7      184.98      204.24      8.06 o
  -7   4   7        0.47        0.16      1.03 o
  -6   4   7      201.34      193.42      4.05 o
  -5   4   7       32.12       27.88      0.84 o
  -4   4   7      149.17      152.20      2.82 o
  -3   4   7       36.97       37.77      2.54 o
  -2   4   7      113.02      122.44      3.01 o
  -1   4   7       57.93       58.38      2.05 o
   0   4   7      375.53      350.99      3.58 o
   1   4   7        2.60        2.90      1.45 o
   2   4   7       52.52       41.78      2.62 o
   3   4   7       81.91       86.74      3.06 o
   4   4   7       24.63       26.29      1.83 o
   5   4   7        1.53        1.16      1.21 o
   6   4   7       47.97       53.63      3.38 o
   7   4   7        6.74        9.37      1.85 o
 -12   5   7        4.89        5.61      2.90 o
 -11   5   7       54.90       54.70      5.25 o
 -10   5   7       54.33       51.80      5.25 o
  -9   5   7       84.26       86.93      5.98 o
  -8   5   7       18.74       17.26      3.62 o
  -7   5   7       12.54       12.18      1.51 o
  -6   5   7      112.00      114.71      2.76 o
  -5   5   7        0.20        0.25      0.73 o
  -4   5   7       35.34       35.60      1.54 o
  -3   5   7      401.54      395.96      5.42 o
  -2   5   7      554.57      559.26      5.62 o
  -1   5   7       20.44       20.28      1.47 o
   0   5   7        0.50        0.45      0.92 o
   1   5   7        8.90        8.52      1.47 o
   2   5   7      150.23      138.19      6.70 o
   3   5   7        0.30        1.54      1.15 o
   4   5   7        0.05        0.06      1.34 o
   5   5   7       14.42       10.10      1.91 o
   6   5   7       18.02       16.98      5.16 o
   7   5   7        0.14       -0.82      1.60 o
 -11   6   7       12.66        9.06      2.90 o
 -10   6   7       17.95       14.85      3.26 o
  -9   6   7       20.15       19.02      3.26 o
  -8   6   7        3.05        3.44      1.99 o
  -7   6   7       29.90       31.17      3.89 o
  -6   6   7        8.07        9.34      1.47 o
  -5   6   7       82.75       83.22      2.89 o
  -4   6   7      238.12      244.57      3.83 o
  -3   6   7       36.08       39.00      1.71 o
  -2   6   7      107.02      107.76      3.22 o
  -1   6   7       43.48       39.28      2.14 o
   0   6   7       22.82       25.30      2.09 o
   1   6   7        0.20        1.77      1.45 o
   2   6   7       16.08       18.08      2.99 o
   3   6   7        4.25        5.57      1.23 o
   4   6   7        0.02       -0.18      1.41 o
   5   6   7        9.37        6.52      2.54 o
   6   6   7        1.39        2.72      2.54 o
  -9   7   7       67.08       75.70      5.98 o
  -8   7   7       24.92       23.60      3.35 o
  -7   7   7       25.21       27.88      2.49 o
  -6   7   7      101.96       99.51      4.71 o
  -5   7   7      152.58      161.08      5.06 o
  -4   7   7      295.45      291.49      4.76 o
  -3   7   7       18.56       13.85      1.48 o
  -2   7   7        8.22        8.15      1.47 o
  -1   7   7      112.80      115.50      4.25 o
   0   7   7       33.03       34.41      4.17 o
   1   7   7       16.52       20.47      3.26 o
   2   7   7        0.09       -0.54      1.99 o
   3   7   7       77.48       72.63      5.98 o
   4   7   7        6.43        3.46      1.57 o
  -7   8   7        2.06       -0.10      2.07 o
  -6   8   7       10.74       10.80      1.52 o
  -5   8   7        1.88        3.80      1.51 o
  -4   8   7        1.81        1.09      1.81 o
  -3   8   7        0.04        0.54      2.17 o
  -2   8   7        2.54        3.80      2.17 o
  -1   8   7       12.80       11.23      3.08 o
   0   8   7       14.12       13.76      3.26 o
   1   8   7        7.01        7.06      2.54 o
   2   8   7        0.60       -0.72      2.54 o
 -14   0   8       36.23       42.74      4.89 o
 -13   0   8       38.91       43.65      4.89 o
 -12   0   8      133.79      116.27      7.06 o
 -11   0   8        4.15        2.54      2.17 o
 -10   0   8     2391.34     2386.49     32.24 o
  -9   0   8     2366.24     2363.13     31.15 o
  -8   0   8       83.80       88.34      2.80 o
  -7   0   8      140.12      137.75      4.35 o
  -6   0   8      111.05      112.43      3.04 o
  -5   0   8      938.06      939.90     13.31 o
  -4   0   8       31.92       22.59      1.57 o
  -3   0   8       44.93       33.73      1.96 o
  -2   0   8     1045.85     1041.93     15.03 o
  -1   0   8      707.15      688.58     12.50 o
   0   0   8      444.29      436.15      5.12 o
   1   0   8        1.16        1.81      0.37 o
   2   0   8      411.14      418.18     10.87 o
   3   0   8        1.87       -0.36      1.63 o
   4   0   8      240.80      239.07      9.24 o
   5   0   8        6.52        7.97      2.54 o
   6   0   8        3.54        2.90      2.35 o
   7   0   8       89.53       86.03      6.52 o
   8   0   8       18.00       18.11      3.44 o
 -14   1   8        9.55       12.26      2.24 o
 -13   1   8        2.81        5.70      1.91 o
 -12   1   8       13.98       11.09      1.91 o
 -11   1   8       48.54       39.84      4.17 o
 -10   1   8       16.89       17.68      1.92 o
  -9   1   8      140.42      130.14      4.67 o
  -8   1   8      398.32      388.17      7.37 o
  -7   1   8      406.95      384.43      6.33 o
  -6   1   8       36.86       47.10      1.61 o
  -5   1   8      399.17      371.18      6.98 o
  -4   1   8       70.51       61.59      1.96 o
  -3   1   8       23.73       26.03      1.07 o
  -2   1   8      506.51      550.36      9.69 o
  -1   1   8        2.06       -0.63      1.54 o
   0   1   8      169.41      176.55      4.54 o
   1   1   8        2.36        2.93      0.56 o
   2   1   8       59.28       53.65      1.57 o
   3   1   8        4.59        3.02      1.34 o
   4   1   8       45.42       44.01      2.95 o
   5   1   8       11.74       10.37      1.79 o
   6   1   8       56.83       52.13      4.44 o
   7   1   8        2.96        2.72      2.35 o
   8   1   8        0.33        0.72      1.66 o
 -13   2   8        7.52        5.27      3.62 o
 -12   2   8       85.93       87.47      4.42 o
 -11   2   8       35.25       31.88      3.98 o
 -10   2   8       44.58       41.34      3.71 o
  -9   2   8       57.19       57.49      3.31 o
  -8   2   8      864.19      881.69     11.95 o
  -7   2   8       13.75       12.84      1.92 o
  -6   2   8       18.25       19.17      2.81 o
  -5   2   8       13.97       17.49      1.22 o
  -4   2   8      209.87      199.58      2.71 o
  -3   2   8      157.75      174.44      3.85 o
  -2   2   8       27.43       23.29      1.70 o
  -1   2   8        2.19        1.37      1.00 o
   0   2   8       99.85       94.02      2.53 o
   1   2   8      154.96      147.12      3.36 o
   2   2   8       21.54       23.84      1.50 o
   3   2   8        9.20       10.43      1.24 o
   4   2   8        3.27        1.85      1.21 o
   5   2   8        1.29       -0.83      1.30 o
   6   2   8       48.31       51.62      3.59 o
   7   2   8        0.32       -0.88      1.60 o
   8   2   8        9.72        9.47      2.18 o
 -13   3   8        0.69       -2.27      1.60 o
 -12   3   8      100.35       90.92      6.88 o
 -11   3   8       10.14        9.96      3.08 o
 -10   3   8        0.83       -0.80      1.54 o
  -9   3   8       53.88       51.83      2.72 o
  -8   3   8      109.94      115.17      4.25 o
  -7   3   8       48.18       49.36      3.08 o
  -6   3   8      197.86      192.73      5.13 o
  -5   3   8      549.32      559.35     11.98 o
  -4   3   8       33.51       32.75      1.40 o
  -3   3   8      218.68      201.75      4.89 o
  -2   3   8       74.49       68.88      3.44 o
  -1   3   8     1560.50     1485.84     15.28 o
   0   3   8      702.31      701.29      9.67 o
   1   3   8       55.34       49.57      4.44 o
   2   3   8       34.59       27.62      1.70 o
   3   3   8      381.81      379.67      6.02 o
   4   3   8        8.64        6.67      2.35 o
   5   3   8       71.73       77.42      3.76 o
   6   3   8       13.58        9.01      1.78 o
   7   3   8        4.75        5.98      1.92 o
 -12   4   8       25.25       28.43      4.17 o
 -11   4   8       14.28       16.30      3.26 o
 -10   4   8        0.06       -0.36      1.99 o
  -9   4   8       50.14       51.51      2.99 o
  -8   4   8       32.85       36.26      2.51 o
  -7   4   8       54.66       43.30      2.24 o
  -6   4   8        9.15        9.41      1.66 o
  -5   4   8        0.18       -0.65      0.96 o
  -4   4   8        4.18        3.96      1.45 o
  -3   4   8      309.03      301.01      9.24 o
  -2   4   8       36.84       39.66      3.62 o
  -1   4   8       78.32       74.63      4.62 o
   0   4   8        0.65        0.20      1.45 o
   1   4   8       11.34       13.76      2.35 o
   2   4   8       21.61       21.21      2.04 o
   3   4   8       10.74       15.56      1.85 o
   4   4   8        1.71        0.90      1.24 o
   5   4   8        5.02        1.21      1.34 o
   6   4   8       11.77       14.14      2.17 o
   7   4   8        6.62        8.04      1.91 o
 -12   5   8       55.86       59.95      5.98 o
 -11   5   8        0.65        2.35      2.54 o
 -10   5   8       86.26       90.92      6.52 o
  -9   5   8       19.07       23.36      3.62 o
  -8   5   8        4.24        1.88      1.00 o
  -7   5   8      184.13      187.37      4.32 o
  -6   5   8       34.54       33.31      2.47 o
  -5   5   8      260.43      269.08      4.94 o
  -4   5   8        3.63        2.25      0.81 o
  -3   5   8      701.00      713.71      7.51 o
  -2   5   8      739.93      725.36     11.06 o
  -1   5   8      149.57      150.25      4.73 o
   0   5   8       45.83       45.13      2.68 o
   1   5   8      188.35      185.73      9.60 o
   2   5   8       51.04       45.82      3.98 o
   3   5   8       14.39       17.84      2.05 o
   4   5   8       20.89       19.31      1.80 o
   5   5   8       40.19       45.43      3.32 o
   6   5   8       35.51       30.99      3.44 o
 -10   6   8       23.65       27.35      4.17 o
  -9   6   8       63.27       64.48      5.61 o
  -8   6   8        9.59       10.14      2.54 o
  -7   6   8       36.46       40.57      4.17 o
  -6   6   8        7.46        7.19      1.69 o
  -5   6   8       89.82       81.33      2.87 o
  -4   6   8        0.10        1.04      0.74 o
  -3   6   8        2.97        1.90      0.95 o
  -2   6   8      115.36      108.41      3.21 o
  -1   6   8        6.76        8.32      1.73 o
   0   6   8        0.26        1.09      1.99 o
   1   6   8        0.20        1.67      1.21 o
   2   6   8       65.09       64.04      3.25 o
   3   6   8       10.43       14.97      2.99 o
   4   6   8       10.65        8.74      1.91 o
   5   6   8       11.81        9.06      2.54 o
  -9   7   8        5.80        7.79      2.72 o
  -8   7   8        3.71        3.08      2.35 o
  -7   7   8        1.19       -0.43      2.35 o
  -6   7   8        0.00        1.15      1.90 o
  -5   7   8       60.58       63.20      2.84 o
  -4   7   8       17.74       15.64      2.26 o
  -3   7   8       17.68       13.55      1.96 o
  -2   7   8        2.25        4.56      1.57 o
  -1   7   8       11.56        7.76      1.60 o
   0   7   8        9.91       14.67      3.08 o
   1   7   8        4.57        4.35      2.17 o
   2   7   8       13.01       13.76      3.08 o
   3   7   8        2.51        1.52      1.52 o
  -6   8   8        0.34        2.54      1.99 o
  -5   8   8        0.95        0.18      1.99 o
  -4   8   8        2.68        8.51      2.72 o
  -3   8   8       11.61       14.67      3.44 o
  -2   8   8       56.98       55.96      5.61 o
  -1   8   8        0.60        2.72      2.35 o
   0   8   8       18.48       22.28      3.98 o
 -13   1   9       25.94       28.63      3.26 o
 -12   1   9      120.03      116.50      5.25 o
 -11   1   9       92.89       97.75      3.76 o
 -10   1   9      413.04      406.81      8.70 o
  -9   1   9       52.04       48.90      3.14 o
  -8   1   9      595.81      582.92      9.92 o
  -7   1   9        1.25        0.24      1.45 o
  -6   1   9       55.54       55.13      3.07 o
  -5   1   9      315.15      315.40      6.78 o
  -4   1   9        9.40       13.05      1.05 o
  -3   1   9      110.67       98.22      2.01 o
  -2   1   9       95.80      109.62      3.45 o
  -1   1   9      136.89      142.32      4.09 o
   0   1   9        4.60        3.82      0.60 o
   1   1   9      508.49      501.91      6.31 o
   2   1   9      151.26      150.03      3.29 o
   3   1   9      131.05      131.94      4.87 o
   4   1   9        8.96       10.67      1.98 o
   5   1   9      135.03      132.03      5.38 o
   6   1   9        3.05        0.38      1.60 o
   7   1   9       25.99       26.92      3.01 o
 -13   2   9       17.97       14.89      2.43 o
 -12   2   9        8.14        2.72      2.54 o
 -11   2   9        0.03       -0.69      1.81 o
 -10   2   9        6.05        5.16      1.41 o
  -9   2   9       30.00       26.33      2.72 o
  -8   2   9      976.05      958.18     13.10 o
  -7   2   9      389.64      393.65      7.86 o
  -6   2   9      168.59      157.30      4.86 o
  -5   2   9        0.03        0.63      0.79 o
  -4   2   9      393.65      394.90      5.36 o
  -3   2   9      145.66      151.71      6.97 o
  -2   2   9      159.53      141.58      4.09 o
  -1   2   9       15.39       15.40      1.65 o
   0   2   9      186.97      171.38      4.38 o
   1   2   9       21.54       22.81      1.51 o
   2   2   9       26.15       26.40      2.00 o
   3   2   9        7.54        9.64      1.28 o
   4   2   9       15.22       18.40      1.68 o
   5   2   9       16.21       10.58      2.17 o
   6   2   9        0.47        1.84      1.99 o
   7   2   9        9.56        9.88      2.81 o
 -13   3   9        1.21       -0.05      1.52 o
 -12   3   9       26.16       24.81      4.17 o
 -11   3   9       36.19       33.69      4.17 o
 -10   3   9        0.01        0.63      1.23 o
  -9   3   9       29.28       32.10      2.42 o
  -8   3   9      121.52      120.18      3.73 o
  -7   3   9      696.35      705.28     10.72 o
  -6   3   9       99.44      106.48      4.15 o
  -5   3   9       52.53       51.69      2.20 o
  -4   3   9       30.36       30.51      1.52 o
  -3   3   9        1.69        0.72      1.09 o
  -2   3   9      154.34      148.16      4.13 o
  -1   3   9      373.34      365.97      7.14 o
   0   3   9        5.29        4.30      0.97 o
   1   3   9       65.21       68.77      2.61 o
   2   3   9       65.38       62.11      2.16 o
   3   3   9      133.75      137.27      3.63 o
   4   3   9       10.94        8.03      1.94 o
   5   3   9       10.63        8.51      1.55 o
   6   3   9       27.77       35.59      3.26 o
 -12   4   9        0.52       -0.91      2.35 o
 -11   4   9       10.38        5.07      2.35 o
 -10   4   9        0.26       -1.20      1.44 o
  -9   4   9        1.31        0.79      2.07 o
  -8   4   9       47.62       48.14      2.46 o
  -7   4   9      222.93      218.66      4.92 o
  -6   4   9      203.25      220.21      5.85 o
  -5   4   9      214.83      215.53     10.87 o
  -4   4   9      291.42      281.70      4.48 o
  -3   4   9       53.24       54.68      2.55 o
  -2   4   9      181.69      187.16      5.98 o
  -1   4   9      324.03      322.60      6.98 o
   0   4   9        0.07       -0.54      1.90 o
   1   4   9       12.72       12.32      2.17 o
   2   4   9        0.32       -1.00      0.92 o
   3   4   9        0.00        1.86      0.97 o
   4   4   9       34.90       39.82      2.91 o
   5   4   9        2.13        2.63      1.65 o
   6   4   9       30.97       26.01      4.62 o
 -11   5   9       29.89       34.59      4.71 o
 -10   5   9        1.38        0.72      1.99 o
  -9   5   9        6.95        5.25      2.72 o
  -8   5   9      149.79      136.88      4.00 o
  -7   5   9        1.08        1.65      1.92 o
  -6   5   9       88.16       90.18      3.11 o
  -5   5   9        2.06        1.52      1.06 o
  -4   5   9      127.71      114.66      3.36 o
  -3   5   9       42.11       40.93      3.98 o
  -2   5   9       94.09      107.66      4.29 o
  -1   5   9       24.78       20.80      2.05 o
   0   5   9        8.90        6.50      2.44 o
   1   5   9      122.10      114.66      4.62 o
   2   5   9       16.06       17.21      2.90 o
   3   5   9       14.37       12.88      1.99 o
   4   5   9       11.00       10.06      1.46 o
   5   5   9        0.25        1.22      1.72 o
 -10   6   9       32.69       45.64      5.07 o
  -9   6   9        8.51       10.50      3.08 o
  -8   6   9       26.35       30.25      3.98 o
  -7   6   9        2.58        2.40      1.47 o
  -6   6   9       16.22       18.26      2.24 o
  -5   6   9        4.29        3.01      1.34 o
  -4   6   9       35.82       38.13      2.54 o
  -3   6   9        7.09        8.72      1.22 o
  -2   6   9        8.83        6.94      1.99 o
  -1   6   9       47.44       46.47      3.01 o
   0   6   9       14.99       19.43      2.11 o
   1   6   9        7.72       10.96      3.53 o
   2   6   9       34.50       39.42      2.78 o
   3   6   9        9.54        8.58      1.65 o
  -8   7   9       17.55       20.10      3.44 o
  -7   7   9        1.95        3.44      2.17 o
  -6   7   9       13.16       13.28      2.04 o
  -5   7   9        0.02       -1.27      1.41 o
  -4   7   9        1.05        1.04      2.44 o
  -3   7   9      124.85      125.03      5.89 o
  -2   7   9       35.93       34.60      2.73 o
  -1   7   9      117.31      126.23      7.61 o
   0   7   9        0.17        2.35      1.99 o
   1   7   9        8.67       11.23      2.90 o
   2   7   9        0.18        0.72      2.17 o
  -4   8   9        0.16        1.09      2.35 o
  -3   8   9        5.48        7.24      2.54 o
  -2   8   9        8.72       11.77      3.08 o
 -13   0  10       31.56       43.29      5.07 o
 -12   0  10      131.11      144.71      8.33 o
 -11   0  10       38.11       39.48      4.35 o
 -10   0  10       11.09        6.34      2.72 o
  -9   0  10       11.19        8.15      2.54 o
  -8   0  10      229.68      257.90      9.60 o
  -7   0  10        0.35        0.72      2.17 o
  -6   0  10      177.94      180.21      7.79 o
  -5   0  10       37.12       34.41      3.80 o
  -4   0  10      173.89      160.83      7.24 o
  -3   0  10       74.96       83.93      3.35 o
  -2   0  10       75.56       67.19      4.17 o
  -1   0  10        0.96        0.22      0.54 o
   0   0  10      244.78      236.30      4.44 o
   1   0  10      180.16      200.85      8.15 o
   2   0  10      330.60      350.63     11.23 o
   3   0  10        0.45        0.00      1.81 o
   4   0  10        1.90        5.43      2.54 o
   5   0  10        2.04       -1.63      2.35 o
   6   0  10       49.08       50.89      5.43 o
 -13   1  10        0.07        0.18      2.17 o
 -12   1  10       22.49       27.71      4.17 o
 -11   1  10       11.62       15.04      4.44 o
 -10   1  10       27.34       25.82      2.56 o
  -9   1  10      101.78       94.55      4.22 o
  -8   1  10      156.18      152.85      5.30 o
  -7   1  10      126.06      121.68      4.67 o
  -6   1  10      130.81      139.20      4.80 o
  -5   1  10        1.11        0.79      0.64 o
  -4   1  10       25.48       24.43      1.15 o
  -3   1  10      220.27      193.03      7.28 o
  -2   1  10       29.29       28.51      1.98 o
  -1   1  10      403.90      410.12      7.48 o
   0   1  10      389.70      376.89      4.37 o
   1   1  10      192.47      193.46      6.25 o
   2   1  10       20.32       18.36      1.39 o
   3   1  10      108.44      109.79      4.67 o
   4   1  10       26.36       31.63      3.80 o
   5   1  10        0.16        0.51      1.54 o
   6   1  10       31.76       40.20      3.39 o
 -13   2  10       43.26       60.67      5.98 o
 -12   2  10       15.18       18.84      3.80 o
 -11   2  10       84.41       88.44      5.24 o
 -10   2  10       67.37       72.36      3.89 o
  -9   2  10      114.41      115.80      4.73 o
  -8   2  10      217.49      228.10      6.39 o
  -7   2  10       52.90       52.69      3.71 o
  -6   2  10       37.46       33.89      2.68 o
  -5   2  10       16.06       16.42      0.99 o
  -4   2  10      197.18      215.66      4.17 o
  -3   2  10       24.11       19.26      1.78 o
  -2   2  10      455.68      440.47      6.35 o
  -1   2  10       36.53       34.47      3.35 o
   0   2  10      236.64      252.06      7.31 o
   1   2  10      122.76      116.24      3.27 o
   2   2  10        3.10        1.45      2.72 o
   3   2  10       26.32       23.95      1.77 o
   4   2  10       19.58       20.25      2.55 o
   5   2  10        1.21        2.22      1.60 o
   6   2  10        0.03        1.27      1.60 o
 -12   3  10       13.86       14.67      3.44 o
 -11   3  10       27.05       28.52      2.31 o
 -10   3  10        6.19        5.69      1.78 o
  -9   3  10      103.75      113.24      3.85 o
  -8   3  10       39.45       40.67      2.91 o
  -7   3  10     1292.22     1261.23     15.58 o
  -6   3  10      747.09      726.31     11.19 o
  -5   3  10       52.04       50.35      6.70 o
  -4   3  10      215.01      197.35      4.00 o
  -3   3  10      156.72      162.86      6.61 o
  -2   3  10      767.38      745.66     10.48 o
  -1   3  10       32.19       30.55      2.04 o
   0   3  10       17.14       17.06      1.80 o
   1   3  10      111.81      104.91      2.75 o
   2   3  10        3.22        3.58      1.08 o
   3   3  10       44.16       45.06      2.49 o
   4   3  10        0.32        1.41      1.03 o
   5   3  10       41.61       48.36      3.78 o
 -12   4  10        2.56        0.18      2.17 o
 -11   4  10       17.56       15.60      2.22 o
 -10   4  10        0.01       -1.99      1.33 o
  -9   4  10       76.72       76.77      3.25 o
  -8   4  10      152.88      157.25      4.39 o
  -7   4  10       46.76       51.17      4.16 o
  -6   4  10       60.50       62.04      3.38 o
  -5   4  10        3.63        1.06      3.17 o
  -4   4  10       14.11       12.89      1.78 o
  -3   4  10       40.62       40.85      2.38 o
  -2   4  10        1.67        1.97      0.98 o
  -1   4  10        0.07        0.29      1.25 o
   0   4  10       12.51       13.14      2.07 o
   1   4  10       49.88       48.29      2.88 o
   2   4  10       12.41       10.72      1.23 o
   3   4  10       21.85       25.70      2.09 o
   4   4  10        1.19        1.32      1.14 o
 -11   5  10       96.00      114.82      7.79 o
 -10   5  10        1.12        0.00      2.17 o
  -9   5  10       87.64       97.29      6.97 o
  -8   5  10      134.84      131.36      4.09 o
  -7   5  10       57.20       65.41      2.99 o
  -6   5  10        1.57       -0.52      1.44 o
  -5   5  10      412.53      441.81      7.10 o
  -4   5  10      152.56      145.59      7.43 o
  -3   5  10       22.95       21.29      2.44 o
  -2   5  10       33.91       29.23      1.94 o
  -1   5  10      137.03      148.41      5.06 o
   0   5  10        6.44        4.70      1.52 o
   1   5  10       36.80       46.16      3.35 o
   2   5  10        7.54        8.84      1.36 o
   3   5  10       31.59       31.33      3.80 o
  -9   6  10       47.80       53.97      5.25 o
  -8   6  10        0.13        0.33      1.47 o
  -7   6  10       32.79       30.52      3.44 o
  -6   6  10       20.23       16.84      3.53 o
  -5   6  10       12.25       10.90      1.79 o
  -4   6  10       16.80       18.07      1.56 o
  -3   6  10       28.29       24.57      2.43 o
  -2   6  10        6.66        7.51      1.70 o
  -1   6  10       31.99       23.93      3.35 o
   0   6  10       61.79       53.69      3.39 o
   1   6  10       37.20       37.22      2.88 o
   2   6  10       11.35       13.46      2.05 o
  -7   7  10        4.36        6.20      1.70 o
  -6   7  10        0.18        0.36      2.17 o
  -5   7  10        2.86        5.85      1.60 o
  -4   7  10        4.70        2.34      1.90 o
  -3   7  10       11.07       14.62      2.17 o
  -2   7  10        3.35        3.08      1.54 o
  -1   7  10       27.64       26.99      3.98 o
   0   7  10        7.51        5.43      2.35 o
 -13   1  11        1.72        2.17      2.17 o
 -12   1  11       85.45       82.94      3.76 o
 -11   1  11       30.51       34.00      4.44 o
 -10   1  11      120.42      126.77      7.52 o
  -9   1  11        3.30        1.54      2.54 o
  -8   1  11      140.51      147.23      5.37 o
  -7   1  11      342.55      368.63      8.26 o
  -6   1  11        0.13       -0.13      2.81 o
  -5   1  11      434.71      425.88      8.77 o
  -4   1  11       70.13       70.77      2.69 o
  -3   1  11      181.11      180.46      4.14 o
  -2   1  11        9.92       12.60      1.66 o
  -1   1  11      761.40      771.73     11.19 o
   0   1  11      165.97      176.33      9.51 o
   1   1  11      181.59      193.42      5.95 o
   2   1  11       89.87      103.97      4.67 o
   3   1  11       36.14       39.07      3.07 o
   4   1  11        0.69        1.91      1.44 o
   5   1  11       14.75       17.58      2.49 o
 -12   2  11        0.02       -1.13      1.29 o
 -11   2  11        1.09        4.84      1.39 o
 -10   2  11       91.64       99.81      4.60 o
  -9   2  11       79.03       75.35      4.09 o
  -8   2  11       59.97       56.42      3.52 o
  -7   2  11       12.92       10.48      1.92 o
  -6   2  11        2.21        2.22      3.17 o
  -5   2  11      126.23      122.38      3.22 o
  -4   2  11       27.06       24.84      1.70 o
  -3   2  11        9.25        7.67      1.44 o
  -2   2  11       33.51       35.13      2.52 o
  -1   2  11       23.52       26.10      1.67 o
   0   2  11       28.39       27.51      1.73 o
   1   2  11       37.02       35.34      2.75 o
   2   2  11        1.47        1.41      1.44 o
   3   2  11       21.61       25.87      2.90 o
   4   2  11       38.29       38.83      3.33 o
 -12   3  11       17.88       21.53      2.56 o
 -11   3  11        2.36        3.80      1.46 o
 -10   3  11        3.78        1.48      1.44 o
  -9   3  11       21.08       21.07      2.48 o
  -8   3  11        2.32        0.90      2.26 o
  -7   3  11       96.88       97.62      4.48 o
  -6   3  11       67.80       61.75      3.58 o
  -5   3  11       71.97       73.25      4.26 o
  -4   3  11       60.19       52.99      2.50 o
  -3   3  11      132.48      130.27      4.21 o
  -2   3  11       56.21       55.19      3.00 o
  -1   3  11       45.20       39.08      2.10 o
   0   3  11        9.65        8.95      1.26 o
   1   3  11        0.63        0.19      0.95 o
   2   3  11       49.61       48.66      3.39 o
   3   3  11       10.94       12.18      2.17 o
   4   3  11        4.51        5.76      5.16 o
 -11   4  11       57.58       58.61      4.26 o
 -10   4  11       57.29       58.41      3.08 o
  -9   4  11       53.90       53.04      2.87 o
  -8   4  11       69.70       84.50      3.47 o
  -7   4  11      434.89      423.34      9.00 o
  -6   4  11        0.63       -2.72      1.81 o
  -5   4  11       88.73       85.13      4.15 o
  -4   4  11        1.86        3.30      1.60 o
  -3   4  11       13.27       14.13      3.08 o
  -2   4  11       13.10       12.10      1.36 o
  -1   4  11        3.30        2.83      1.38 o
   0   4  11       63.58       63.84      3.35 o
   1   4  11        0.08        0.27      0.89 o
   2   4  11       79.99       80.86      3.35 o
   3   4  11        7.28        6.79      1.79 o
 -10   5  11       14.86       14.15      2.48 o
  -9   5  11       18.60       16.48      2.37 o
  -8   5  11       30.21       24.79      2.07 o
  -7   5  11        0.01        3.22      1.28 o
  -6   5  11       24.49       27.50      3.02 o
  -5   5  11       86.54       82.85      4.02 o
  -4   5  11      103.91       96.47      4.35 o
  -3   5  11       24.10       21.13      2.29 o
  -2   5  11       53.29       46.53      3.14 o
  -1   5  11       10.46       12.34      1.51 o
   0   5  11       39.51       34.80      2.72 o
   1   5  11        3.04        2.64      1.17 o
   2   5  11        0.41       -1.00      1.22 o
  -8   6  11       17.52       22.82      2.62 o
  -7   6  11       35.34       39.54      3.14 o
  -6   6  11       68.83       77.12      6.79 o
  -5   6  11       21.87       20.71      2.35 o
  -4   6  11        3.07        4.85      1.33 o
  -3   6  11        1.04        0.75      1.52 o
  -2   6  11        4.59        6.74      1.81 o
  -1   6  11        1.72        0.81      1.41 o
   0   6  11        4.14        6.24      1.60 o
 -12   0  12       15.74       17.57      3.44 o
 -11   0  12      147.31      148.51      8.33 o
 -10   0  12        0.55        0.72      2.35 o
  -9   0  12       72.11       66.29      5.61 o
  -8   0  12        7.26        8.33      2.90 o
  -7   0  12       50.30       45.46      4.71 o
  -6   0  12       10.69        7.61      2.90 o
  -5   0  12      114.91      121.16      7.06 o
  -4   0  12      387.83      388.49      8.78 o
  -3   0  12      137.12      143.54      7.15 o
  -2   0  12      155.11      170.97      7.24 o
  -1   0  12       82.92       95.81      5.80 o
   0   0  12       12.89       24.45      3.62 o
   1   0  12      254.12      243.41      9.78 o
   2   0  12      250.53      258.81     10.50 o
   3   0  12        0.32       -0.36      1.99 o
 -12   1  12       45.56       46.81      3.65 o
 -11   1  12        1.91       -0.28      1.60 o
 -10   1  12        0.30        0.68      1.73 o
  -9   1  12        2.69        2.20      1.65 o
  -8   1  12      248.83      258.49      7.52 o
  -7   1  12      212.90      206.74      6.59 o
  -6   1  12      235.16      205.06      9.06 o
  -5   1  12       17.55       12.71      1.98 o
  -4   1  12        5.55        6.10      2.08 o
  -3   1  12       11.47        7.59      1.34 o
  -2   1  12       25.09       20.56      1.98 o
  -1   1  12       33.00       32.00      2.43 o
   0   1  12      161.07      157.56      8.60 o
   1   1  12      513.52      531.30     10.31 o
   2   1  12        4.85        6.79      1.92 o
   3   1  12       23.58       24.98      2.82 o
 -12   2  12       13.73       13.58      2.78 o
 -11   2  12        0.78        2.46      2.17 o
 -10   2  12       22.99       26.72      2.75 o
  -9   2  12        5.57       11.06      2.11 o
  -8   2  12       22.22       22.90      2.62 o
  -7   2  12       92.13       94.90      4.54 o
  -6   2  12       90.68       82.27      8.69 o
  -5   2  12       56.59       52.70      3.39 o
  -4   2  12       55.40       61.97      2.63 o
  -3   2  12        5.09        4.76      1.30 o
  -2   2  12       15.32       17.65      1.67 o
  -1   2  12       10.39        9.90      2.90 o
   0   2  12       23.84       28.75      3.80 o
   1   2  12       16.56       21.25      2.90 o
   2   2  12       71.28       77.14      5.70 o
   3   2  12        1.81        2.54      1.79 o
 -11   3  12       21.99       29.34      2.49 o
 -10   3  12       49.27       44.07      3.45 o
  -9   3  12       68.57       68.25      4.02 o
  -8   3  12      261.99      256.45      7.41 o
  -7   3  12       12.32       11.07      2.13 o
  -6   3  12        1.39       -0.53      2.81 o
  -5   3  12       71.16       67.91      3.89 o
  -4   3  12       70.21       65.05      8.51 o
  -3   3  12      107.24       99.30      3.91 o
  -2   3  12        1.59        1.06      1.87 o
  -1   3  12      120.26      117.67      3.65 o
   0   3  12        7.62        4.79      1.47 o
   1   3  12       15.15       16.99      2.72 o
   2   3  12        1.01        0.49      1.73 o
 -10   4  12       13.17       11.74      1.76 o
  -9   4  12        1.58        0.36      1.18 o
  -8   4  12       29.62       27.39      2.81 o
  -7   4  12       22.31       17.33      2.37 o
  -6   4  12        0.08        1.49      2.08 o
  -5   4  12        0.97        1.90      5.70 o
  -4   4  12       16.75       16.98      2.09 o
  -3   4  12        7.95        7.06      2.72 o
  -2   4  12       35.04       31.68      3.17 o
  -1   4  12       18.82       12.30      1.46 o
   0   4  12        0.53        0.91      1.39 o
   1   4  12       12.08       13.58      2.90 o
  -9   5  12       14.26       19.16      3.44 o
  -8   5  12       13.25       12.99      2.29 o
  -7   5  12      102.60      112.68      5.73 o
  -6   5  12       58.07       60.34      3.76 o
  -5   5  12        1.10        0.09      3.35 o
  -4   5  12        1.04       -1.56      1.81 o
  -3   5  12       12.44       17.17      2.24 o
  -2   5  12        6.04        7.11      1.81 o
  -1   5  12       26.01       30.36      2.73 o
   0   5  12        4.34        3.55      1.60 o
  -6   6  12      124.01      133.21      6.34 o
  -5   6  12       52.49       52.52      5.25 o
  -4   6  12       14.82       13.33      1.98 o
  -3   6  12       47.77       42.88      3.89 o
 -11   1  13       38.35       43.90      4.07 o
 -10   1  13       86.07       89.35      4.80 o
  -9   1  13       47.55       48.10      3.52 o
  -8   1  13       37.32       35.54      3.20 o
  -7   1  13      534.47      541.45     11.14 o
  -6   1  13       49.23       40.03      3.26 o
  -5   1  13      141.23      140.20      5.57 o
  -4   1  13       81.15       77.64      3.17 o
  -3   1  13       78.85       83.68      3.20 o
  -2   1  13       25.75       26.04      2.31 o
  -1   1  13       20.48       25.83      2.54 o
   0   1  13       28.06       32.93      2.88 o
   1   1  13        4.72       11.72      5.61 o
   2   1  13       31.37       38.29      3.26 o
 -11   2  13       15.32       17.12      2.62 o
 -10   2  13       13.72       16.67      2.43 o
  -9   2  13       28.77       33.11      3.12 o
  -8   2  13       37.64       35.00      5.43 o
  -7   2  13       20.36       17.59      2.60 o
  -6   2  13       13.54       10.57      3.17 o
  -5   2  13        0.46       -1.81      2.63 o
  -4   2  13        0.37       -0.85      3.80 o
  -3   2  13        4.15        5.61      2.26 o
  -2   2  13       38.69       42.67      2.96 o
  -1   2  13       10.15        7.75      2.08 o
   0   2  13       27.89       29.85      3.35 o
   1   2  13       15.52       15.50      2.29 o
 -10   3  13        0.00        0.08      2.63 o
  -9   3  13       42.50       49.87      3.65 o
  -8   3  13        8.39       14.06      2.35 o
  -7   3  13        0.41       -0.83      1.99 o
  -6   3  13       11.45       11.82      2.35 o
  -5   3  13        1.06       -0.31      3.98 o
  -4   3  13        9.95        8.36      1.85 o
  -3   3  13       17.21       21.37      3.62 o
  -2   3  13        6.11        5.77      1.51 o
  -1   3  13       13.73       15.65      2.09 o
   0   3  13        1.47        2.27      1.39 o
   1   3  13       14.09       17.47      2.48 o
  -9   4  13       42.74       39.56      2.78 o
  -8   4  13       14.99       18.38      3.53 o
  -7   4  13       27.43       27.32      2.86 o
  -6   4  13       24.56       24.84      3.62 o
  -5   4  13        1.67        0.48      1.73 o
  -4   4  13       45.74       45.39      3.46 o
  -3   4  13        2.29        1.53      1.99 o
  -2   4  13        9.99       10.40      1.83 o
  -1   4  13        0.15       -0.91      2.35 o
  -7   5  13        0.00       -1.72      1.28 o
  -6   5  13      143.12      142.71      5.69 o
  -5   5  13       21.75       24.36      3.53 o
  -4   5  13       11.60       11.69      1.69 o
  -3   5  13       15.29       15.44      2.24 o
 -10   0  14        0.13        2.54      2.90 o
  -9   0  14       14.30       22.28      3.98 o
  -8   0  14       33.60       23.73      4.17 o
  -7   0  14      315.70      310.97     12.32 o
  -6   0  14       22.90       32.60      4.53 o
  -5   0  14      129.97      123.16      7.79 o
  -4   0  14       10.02        4.89      2.54 o
  -3   0  14       20.84       22.79      2.42 o
  -2   0  14        1.26        3.26      1.99 o
  -1   0  14       13.58       13.58      3.08 o
   0   0  14        6.32       11.77      3.08 o
 -10   1  14       33.16       35.20      3.46 o
  -9   1  14       53.42       57.90      4.09 o
  -8   1  14        0.08       -1.22      1.98 o
  -7   1  14        0.09       -1.09      2.44 o
  -6   1  14       67.80       71.52      4.42 o
  -5   1  14      121.94      116.91      9.42 o
  -4   1  14       66.67       64.78      4.23 o
  -3   1  14       19.78       10.66      2.17 o
  -2   1  14        0.03       -1.11      1.13 o
  -1   1  14       15.79       13.40      2.05 o
   0   1  14        4.93        2.67      1.90 o
  -9   2  14        2.71        5.94      2.11 o
  -8   2  14       26.93       26.61      2.88 o
  -7   2  14        6.18       10.69      2.37 o
  -6   2  14       11.93       11.82      2.17 o
  -5   2  14       42.62       46.68      3.65 o
  -4   2  14       26.26       30.92      3.07 o
  -3   2  14       23.50       20.65      3.98 o
  -2   2  14        8.98        9.85      1.87 o
  -1   2  14        0.14       -1.31      1.50 o
  -8   3  14       70.18       70.06      4.41 o
  -7   3  14       18.19       19.76      2.60 o
  -6   3  14        9.00        7.03      1.98 o
  -5   3  14       43.15       39.92      3.39 o
  -4   3  14        0.02        0.72      1.66 o
  -3   3  14       90.55       84.22      6.70 o
  -2   3  14        0.52       -2.72      2.72 o
  -6   4  14        2.28        3.38      2.17 o
  -5   4  14       15.77       14.70      4.71 o
  -4   4  14       45.38       58.28      4.03 o
  -7   1  15       62.31       73.32      4.66 o
  -6   1  15        7.08        5.66      2.35 o
  -5   1  15        0.78        2.38      1.65 o
  -4   1  15        4.17        1.95      1.99 o
  -6   2  15       20.55       20.46      3.35 o
  -5   2  15       20.52       20.00      3.53 o
 
